# Supplementary material for: Structural origins of broadband emission from layered Pb–Br hybrid perovskites
Source: Chem Sci. 2017 Apr 24;8(6):4497–504. doi: 10.1039/c7sc01590a (PMC5618335; doi:10.1039/c7sc01590a)
Supplement: Supplementary file 2 [file SC-008-C7SC01590A-s002.cif]

# Electronic Supplementary Material (ESI) for Chemical Science.
# This journal is © The Royal Society of Chemistry 2017

####################################################################### 
# 
# This file contains crystal structure data downloaded from the 
# Cambridge Structural Database (CSD) hosted by the Cambridge 
# Crystallographic Data Centre (CCDC).
# 
# Full information about CCDC data access policies and citation 
# guidelines are available at http://www.ccdc.cam.ac.uk/access/V1 
# 
# Audit and citation data items may have been added by the CCDC. 
# Please retain this information to preserve the provenance of 
# this file and to allow appropriate attribution of the data. 
# 
#######################################################################

data_g2_pbca_0p83_a
_database_code_depnum_ccdc_archive 'CCDC 1521054'
_audit_update_record             
;
2016-12-06 deposited with the CCDC.
2017-04-24 downloaded from the CCDC.
;
_audit_creation_date             2016-12-06
_audit_creation_method           
;
Olex2 1.2
(compiled 2016.11.30 svn.r3356 for OlexSys, GUI svn.r5269)
;
_shelxl_version_number           2014-3
_chemical_name_common            ?
_chemical_name_systematic        'bis(butylammonium) tetrabromoplumbate'
_chemical_formula_moiety         '(Br4 Pb), 2(C4 H12 N)'
_chemical_formula_sum            'C8 H24 Br4 N2 Pb'
_chemical_formula_weight         675.12
_chemical_melting_point          ?
loop_
_atom_type_symbol
_atom_type_description
_atom_type_scat_dispersion_real
_atom_type_scat_dispersion_imag
_atom_type_scat_source
C C 0.0033 0.0016 'International Tables Vol C Tables 4.2.6.8 and 6.1.1.4'
H H 0.0000 0.0000 'International Tables Vol C Tables 4.2.6.8 and 6.1.1.4'
Br Br -0.2901 2.4595 'International Tables Vol C Tables 4.2.6.8 and 6.1.1.4'
N N 0.0061 0.0033 'International Tables Vol C Tables 4.2.6.8 and 6.1.1.4'
Pb Pb -3.3944 10.1111 'International Tables Vol C Tables 4.2.6.8 and 6.1.1.4'

_shelx_space_group_comment       
;
The symmetry employed for this shelxl refinement is uniquely defined
by the following loop, which should always be used as a source of
symmetry information in preference to the above space-group names.
They are only intended as comments.
;
_space_group_crystal_system      orthorhombic
_space_group_IT_number           61
_space_group_name_H-M_alt        'P b c a'
_space_group_name_Hall           '-P 2ac 2ab'
loop_
_space_group_symop_operation_xyz
'x, y, z'
'-x+1/2, -y, z+1/2'
'-x, y+1/2, -z+1/2'
'x+1/2, -y+1/2, -z'
'-x, -y, -z'
'x-1/2, y, -z-1/2'
'x, -y-1/2, z-1/2'
'-x-1/2, y-1/2, z'

_cell_length_a                   8.3343(3)
_cell_length_b                   8.2225(4)
_cell_length_c                   27.6171(15)
_cell_angle_alpha                90
_cell_angle_beta                 90
_cell_angle_gamma                90
_cell_volume                     1892.57(15)
_cell_formula_units_Z            4
_cell_measurement_reflns_used    8085
_cell_measurement_temperature    298
_cell_measurement_theta_max      27.576
_cell_measurement_theta_min      2.855
_shelx_estimated_absorpt_T_max   ?
_shelx_estimated_absorpt_T_min   ?
_exptl_absorpt_coefficient_mu    17.341
_exptl_absorpt_correction_T_max  0.3829
_exptl_absorpt_correction_T_min  0.2758
_exptl_absorpt_correction_type   multi-scan
_exptl_absorpt_process_details   
;
SADABS-2014/2 (Bruker,2014/2) was used for absorption correction.
wR2(int) was 0.1226 before and 0.0559 after correction.
The Ratio of minimum to maximum transmission is 0.7203.
The \l/2 correction factor is Not present.
;
_exptl_crystal_colour            'clear colourless'
_exptl_crystal_colour_lustre     clear
_exptl_crystal_colour_modifier   .
_exptl_crystal_colour_primary    colourless
_exptl_crystal_density_diffrn    2.369
_exptl_crystal_density_meas      ?
_exptl_crystal_density_method    ?
_exptl_crystal_description       plate
_exptl_crystal_F_000             1232
_exptl_crystal_recrystallization_method ?
_exptl_crystal_size_max          0.1
_exptl_crystal_size_mid          0.1
_exptl_crystal_size_min          0.01
_exptl_special_details           
;
 ?
;
_exptl_transmission_factor_max   ?
_exptl_transmission_factor_min   ?
_diffrn_reflns_av_R_equivalents  0.0427
_diffrn_reflns_av_unetI/netI     0.0192
_diffrn_reflns_Laue_measured_fraction_full 0.999
_diffrn_reflns_Laue_measured_fraction_max 0.999
_diffrn_reflns_limit_h_max       9
_diffrn_reflns_limit_h_min       -10
_diffrn_reflns_limit_k_max       9
_diffrn_reflns_limit_k_min       -9
_diffrn_reflns_limit_l_max       33
_diffrn_reflns_limit_l_min       -33
_diffrn_reflns_number            28686
_diffrn_reflns_point_group_measured_fraction_full 0.999
_diffrn_reflns_point_group_measured_fraction_max 0.999
_diffrn_reflns_theta_full        25.242
_diffrn_reflns_theta_max         25.346
_diffrn_reflns_theta_min         2.855
_diffrn_ambient_temperature      298
_diffrn_detector_area_resol_mean 10.42
_diffrn_measured_fraction_theta_full 0.999
_diffrn_measured_fraction_theta_max 0.999
_diffrn_measurement_device_type  'Bruker APEX-II CCD'
_diffrn_measurement_method       '\f and \w scans'
_diffrn_radiation_monochromator  'silicon 111'
_diffrn_radiation_type           MoK\a
_diffrn_radiation_wavelength     0.71073
_diffrn_source                   
;
Advanced Light Source, station 11.3.1
;
_diffrn_special_details          ?
_diffrn_standards_number         0
_reflns_Friedel_coverage         0.000
_reflns_Friedel_fraction_full    .
_reflns_Friedel_fraction_max     .
_reflns_number_gt                1341
_reflns_number_total             1717
_reflns_special_details          
;
 Reflections were merged by SHELXL according to the crystal
 class for the calculation of statistics and refinement.
 
 _reflns_Friedel_fraction is defined as the number of unique
 Friedel pairs measured divided by the number that would be
 possible theoretically, ignoring centric projections and
 systematic absences.
;
_reflns_threshold_expression     'I > 2\s(I)'
_computing_cell_refinement       'SAINT v8.34A (Bruker, 2013)'
_computing_data_collection       ?
_computing_data_reduction        'SAINT v8.34A (Bruker, 2013)'
_computing_molecular_graphics    'Olex2 (Dolomanov et al., 2009)'
_computing_publication_material  'Olex2 (Dolomanov et al., 2009)'
_computing_structure_refinement  'XL (Sheldrick, 2008)'
_computing_structure_solution    ?
_refine_diff_density_max         0.845
_refine_diff_density_min         -0.624
_refine_diff_density_rms         0.129
_refine_ls_extinction_coef       .
_refine_ls_extinction_method     none
_refine_ls_goodness_of_fit_ref   1.137
_refine_ls_hydrogen_treatment    constr
_refine_ls_matrix_type           full
_refine_ls_number_parameters     72
_refine_ls_number_reflns         1717
_refine_ls_number_restraints     26
_refine_ls_R_factor_all          0.0438
_refine_ls_R_factor_gt           0.0277
_refine_ls_restrained_S_all      1.138
_refine_ls_shift/su_max          0.001
_refine_ls_shift/su_mean         0.000
_refine_ls_structure_factor_coef Fsqd
_refine_ls_weighting_details     
'w=1/[\s^2^(Fo^2^)+(0.0299P)^2^+2.4465P] where P=(Fo^2^+2Fc^2^)/3'
_refine_ls_weighting_scheme      calc
_refine_ls_wR_factor_gt          0.0605
_refine_ls_wR_factor_ref         0.0660
_refine_special_details          ?
_olex2_refinement_description    
;
1. Fixed Uiso
 At 1.2 times of:
  All C(H,H) groups, All N(H,H,H) groups
 At 1.5 times of:
  All C(H,H,H) groups
2. Restrained distances
 C3-C4
 1.54 with sigma of 0.01
 C2-C1 \\sim C3-C2
 with sigma of 0.02
3. Uiso/Uaniso restraints and constraints
C4 \\sim C3 \\sim C2 \\sim C1 \\sim N1: within 2A with sigma of 0.04 and sigma
for terminal atoms of 0.08
4.a Secondary CH2 refined with riding coordinates:
 C1(H1D,H1E), C2(H2A,H2B), C3(H3A,H3B)
4.b Idealised Me refined as rotating group:
 N1(H1A,H1B,H1C), C4(H4A,H4B,H4C)
;
_atom_sites_solution_hydrogens   geom
_atom_sites_solution_primary     ?
_atom_sites_solution_secondary   ?
loop_
_atom_site_label
_atom_site_type_symbol
_atom_site_fract_x
_atom_site_fract_y
_atom_site_fract_z
_atom_site_U_iso_or_equiv
_atom_site_adp_type
_atom_site_occupancy
_atom_site_site_symmetry_order
_atom_site_calc_flag
_atom_site_refinement_flags_posn
_atom_site_refinement_flags_adp
_atom_site_refinement_flags_occupancy
_atom_site_disorder_assembly
_atom_site_disorder_group
Pb1 Pb 0.5000 0.5000 0.5000 0.03541(12) Uani 1 2 d S T P . .
Br2 Br 0.30510(7) 0.19409(7) 0.50256(2) 0.05353(19) Uani 1 1 d . . . . .
Br1 Br 0.46565(8) 0.51992(7) 0.39152(3) 0.05733(19) Uani 1 1 d . . . . .
N1 N 0.0740(6) 0.4274(6) 0.41098(18) 0.0624(14) Uani 1 1 d . U . . .
H1A H 0.0597 0.3239 0.4025 0.075 Uiso 1 1 calc GR . . . .
H1B H 0.0581 0.4382 0.4427 0.075 Uiso 1 1 calc GR . . . .
H1C H 0.1737 0.4577 0.4037 0.075 Uiso 1 1 calc GR . . . .
C1 C -0.0409(10) 0.5305(9) 0.3845(3) 0.084(2) Uani 1 1 d D U . . .
H1D H -0.0277 0.6426 0.3947 0.100 Uiso 1 1 calc R . . . .
H1E H -0.1493 0.4972 0.3925 0.100 Uiso 1 1 calc R . . . .
C2 C -0.0176(9) 0.5196(10) 0.3314(3) 0.096(3) Uani 1 1 d D U . . .
H2A H -0.0331 0.4080 0.3211 0.116 Uiso 1 1 calc R . . . .
H2B H 0.0914 0.5510 0.3234 0.116 Uiso 1 1 calc R . . . .
C3 C -0.1336(11) 0.6282(12) 0.3049(3) 0.123(3) Uani 1 1 d D U . . .
H3A H -0.2425 0.5971 0.3131 0.148 Uiso 1 1 calc R . . . .
H3B H -0.1178 0.7399 0.3153 0.148 Uiso 1 1 calc R . . . .
C4 C -0.1112(13) 0.6173(17) 0.2514(3) 0.178(5) Uani 1 1 d D U . . .
H4A H -0.0016 0.6414 0.2434 0.267 Uiso 1 1 calc GR . . . .
H4B H -0.1806 0.6940 0.2356 0.267 Uiso 1 1 calc GR . . . .
H4C H -0.1369 0.5093 0.2406 0.267 Uiso 1 1 calc GR . . . .

loop_
_atom_site_aniso_label
_atom_site_aniso_U_11
_atom_site_aniso_U_22
_atom_site_aniso_U_33
_atom_site_aniso_U_23
_atom_site_aniso_U_13
_atom_site_aniso_U_12
Pb1 0.02739(18) 0.02749(17) 0.0514(2) 0.00004(13) -0.00078(11) 0.00001(9)
Br2 0.0420(3) 0.0409(3) 0.0778(4) 0.0041(3) -0.0088(3) -0.0158(3)
Br1 0.0581(3) 0.0577(4) 0.0562(4) -0.0031(3) 0.0075(3) -0.0006(3)
N1 0.057(4) 0.060(3) 0.071(4) 0.011(3) -0.007(3) -0.010(3)
C1 0.078(5) 0.076(5) 0.098(7) 0.014(4) 0.000(5) 0.003(4)
C2 0.081(6) 0.124(8) 0.085(7) 0.017(5) -0.009(4) 0.004(5)
C3 0.110(7) 0.158(9) 0.103(7) 0.033(6) -0.018(6) 0.009(7)
C4 0.139(10) 0.291(16) 0.103(9) 0.050(10) 0.000(7) 0.006(12)

_geom_special_details            
;
 All esds (except the esd in the dihedral angle between two l.s. planes)
 are estimated using the full covariance matrix.  The cell esds are taken
 into account individually in the estimation of esds in distances, angles
 and torsion angles; correlations between esds in cell parameters are only
 used when they are defined by crystal symmetry.  An approximate (isotropic)
 treatment of cell esds is used for estimating esds involving l.s. planes.
;
loop_
_geom_bond_atom_site_label_1
_geom_bond_atom_site_label_2
_geom_bond_distance
_geom_bond_site_symmetry_2
_geom_bond_publ_flag
Pb1 Br2 2.9951(5) . ?
Pb1 Br2 2.9951(5) 5_666 ?
Pb1 Br2 3.0029(5) 8_665 ?
Pb1 Br2 3.0029(5) 4_556 ?
Pb1 Br1 3.0138(7) 5_666 ?
Pb1 Br1 3.0139(7) . ?
Br2 Pb1 3.0029(5) 4_456 ?
N1 H1A 0.8900 . ?
N1 H1B 0.8900 . ?
N1 H1C 0.8900 . ?
N1 C1 1.473(9) . ?
C1 H1D 0.9700 . ?
C1 H1E 0.9700 . ?
C1 C2 1.482(11) . ?
C2 H2A 0.9700 . ?
C2 H2B 0.9700 . ?
C2 C3 1.506(9) . ?
C3 H3A 0.9700 . ?
C3 H3B 0.9700 . ?
C3 C4 1.494(8) . ?
C4 H4A 0.9600 . ?
C4 H4B 0.9600 . ?
C4 H4C 0.9600 . ?

loop_
_geom_angle_atom_site_label_1
_geom_angle_atom_site_label_2
_geom_angle_atom_site_label_3
_geom_angle
_geom_angle_site_symmetry_1
_geom_angle_site_symmetry_3
_geom_angle_publ_flag
Br2 Pb1 Br2 179.999(18) . 5_666 ?
Br2 Pb1 Br2 90.772(6) . 4_556 ?
Br2 Pb1 Br2 89.228(6) 5_666 4_556 ?
Br2 Pb1 Br2 90.772(6) 5_666 8_665 ?
Br2 Pb1 Br2 89.228(6) . 8_665 ?
Br2 Pb1 Br2 180.0 8_665 4_556 ?
Br2 Pb1 Br1 85.068(17) 8_665 . ?
Br2 Pb1 Br1 85.068(17) 4_556 5_666 ?
Br2 Pb1 Br1 91.006(15) . . ?
Br2 Pb1 Br1 94.932(17) 8_665 5_666 ?
Br2 Pb1 Br1 94.932(17) 4_556 . ?
Br2 Pb1 Br1 91.005(15) 5_666 5_666 ?
Br2 Pb1 Br1 88.995(15) 5_666 . ?
Br2 Pb1 Br1 88.994(15) . 5_666 ?
Br1 Pb1 Br1 180.0 5_666 . ?
Pb1 Br2 Pb1 154.82(2) . 4_456 ?
H1A N1 H1B 109.5 . . ?
H1A N1 H1C 109.5 . . ?
H1B N1 H1C 109.5 . . ?
C1 N1 H1A 109.5 . . ?
C1 N1 H1B 109.5 . . ?
C1 N1 H1C 109.5 . . ?
N1 C1 H1D 109.3 . . ?
N1 C1 H1E 109.3 . . ?
N1 C1 C2 111.7(7) . . ?
H1D C1 H1E 107.9 . . ?
C2 C1 H1D 109.3 . . ?
C2 C1 H1E 109.3 . . ?
C1 C2 H2A 109.4 . . ?
C1 C2 H2B 109.4 . . ?
C1 C2 C3 111.1(7) . . ?
H2A C2 H2B 108.0 . . ?
C3 C2 H2A 109.4 . . ?
C3 C2 H2B 109.4 . . ?
C2 C3 H3A 109.3 . . ?
C2 C3 H3B 109.3 . . ?
H3A C3 H3B 108.0 . . ?
C4 C3 C2 111.4(9) . . ?
C4 C3 H3A 109.3 . . ?
C4 C3 H3B 109.3 . . ?
C3 C4 H4A 109.5 . . ?
C3 C4 H4B 109.5 . . ?
C3 C4 H4C 109.5 . . ?
H4A C4 H4B 109.5 . . ?
H4A C4 H4C 109.5 . . ?
H4B C4 H4C 109.5 . . ?

_shelx_res_file                  
;
TITL g2_Pbca_0p83_a.res in Pbca
REM Old TITL g2_Pbca_0p83 in Pbca
REM SHELXT solution in Pbca
REM R1 0.155, Rweak 0.002, Alpha 0.030, Orientation a'=b, b'=a, c'=-c
REM Formula found by SHELXT: N2 Br4 Pb
CELL 0.71073 8.3343 8.2225 27.6171 90 90 90
ZERR 4 0.0003 0.0004 0.0015 0 0 0
LATT 1
SYMM 0.5-X,-Y,0.5+Z
SYMM -X,0.5+Y,0.5-Z
SYMM 0.5+X,0.5-Y,-Z
SFAC C H Br N Pb
UNIT 32 96 16 8 4
DFIX 1.54 0.01 C3 C4
SADI C2 C1 C3 C2
SIMU C4 C3 C2 C1 N1

L.S. 10
PLAN  20
TEMP 24.85
BOND $H
LIST 6
fmap 2
acta
REM <olex2.extras>
REM <HklSrc "%.\\g2_Pbca_0p83_a.hkl">
REM </olex2.extras>

WGHT    0.029900    2.446500
FVAR       0.15421
PB1   5    0.500000    0.500000    0.500000    10.50000    0.02739    0.02749 =
         0.05136    0.00004   -0.00078    0.00001
BR2   3    0.305103    0.194085    0.502556    11.00000    0.04196    0.04088 =
         0.07776    0.00406   -0.00881   -0.01584
BR1   3    0.465650    0.519924    0.391524    11.00000    0.05808    0.05772 =
         0.05620   -0.00311    0.00749   -0.00064
N1    4    0.074016    0.427382    0.410984    11.00000    0.05688    0.05979 =
         0.07058    0.01141   -0.00678   -0.00973
AFIX 137
H1A   2    0.059683    0.323936    0.402543    11.00000   -1.20000
H1B   2    0.058125    0.438213    0.442688    11.00000   -1.20000
H1C   2    0.173656    0.457659    0.403696    11.00000   -1.20000
AFIX   0
C1    1   -0.040850    0.530535    0.384548    11.00000    0.07771    0.07577 =
         0.09752    0.01440    0.00043    0.00343
AFIX  23
H1D   2   -0.027691    0.642642    0.394736    11.00000   -1.20000
H1E   2   -0.149299    0.497182    0.392544    11.00000   -1.20000
AFIX   0
C2    1   -0.017570    0.519566    0.331438    11.00000    0.08056    0.12364 =
         0.08520    0.01735   -0.00932    0.00359
AFIX  23
H2A   2   -0.033072    0.407955    0.321070    11.00000   -1.20000
H2B   2    0.091425    0.550978    0.323421    11.00000   -1.20000
AFIX   0
C3    1   -0.133589    0.628239    0.304929    11.00000    0.10987    0.15800 =
         0.10250    0.03321   -0.01786    0.00928
AFIX  23
H3A   2   -0.242535    0.597077    0.313090    11.00000   -1.20000
H3B   2   -0.117789    0.739853    0.315253    11.00000   -1.20000
AFIX   0
C4    1   -0.111176    0.617270    0.251369    11.00000    0.13861    0.29114 =
         0.10333    0.05032   -0.00037    0.00570
AFIX 137
H4A   2   -0.001612    0.641414    0.243406    11.00000   -1.50000
H4B   2   -0.180564    0.694021    0.235631    11.00000   -1.50000
H4C   2   -0.136947    0.509327    0.240646    11.00000   -1.50000
AFIX   0
HKLF 4

REM  g2_Pbca_0p83_a.res in Pbca
REM R1 =  0.0277 for    1341 Fo > 4sig(Fo)  and  0.0438 for all    1717 data
REM     72 parameters refined using     26 restraints

END

WGHT      0.0300      2.3697

REM Highest difference peak  0.845,  deepest hole -0.624,  1-sigma level  0.129
Q1    1   0.5190  0.5058  0.4788  11.00000  0.05    0.85
Q2    1   0.2303  0.3011  0.4990  11.00000  0.05    0.67
Q3    1   0.5177  0.5349  0.3923  11.00000  0.05    0.62
Q4    1   0.4633  0.4977  0.3690  11.00000  0.05    0.57
Q5    1   0.5055  0.4290  0.4285  11.00000  0.05    0.53
Q6    1   0.4451  0.4181  0.3918  11.00000  0.05    0.53
Q7    1   0.4438  0.4641  0.4168  11.00000  0.05    0.49
Q8    1   0.2763  0.2508  0.5271  11.00000  0.05    0.43
Q9    1   0.3528  0.2218  0.4859  11.00000  0.05    0.39
Q10   1   0.2842  0.1610  0.4977  11.00000  0.05    0.39
Q11   1   0.5010  0.5859  0.4314  11.00000  0.05    0.38
Q12   1  -0.0976  0.6161  0.4308  11.00000  0.05    0.35
Q13   1  -0.1539  0.4721  0.3505  11.00000  0.05    0.34
Q14   1  -0.2109  0.5512  0.4481  11.00000  0.05    0.32
Q15   1   0.3884  0.2257  0.4505  11.00000  0.05    0.31
Q16   1  -0.0014  0.7279  0.4487  11.00000  0.05    0.30
Q17   1   0.0272  0.6423  0.3194  11.00000  0.05    0.30
Q18   1  -0.0133  0.5374  0.2225  11.00000  0.05    0.30
Q19   1   0.2080  0.7177  0.3913  11.00000  0.05    0.29
Q20   1   0.0995  0.4186  0.3281  11.00000  0.05    0.29
;
_shelx_res_checksum              77061
_olex2_submission_original_sample_id ERD_50
_olex2_submission_special_instructions 'No special instructions were received'
_exptl_crystal_preparation       ', Luminescent'
####################################################################### 
# 
# This file contains crystal structure data downloaded from the 
# Cambridge Structural Database (CSD) hosted by the Cambridge 
# Crystallographic Data Centre (CCDC).
# 
# Full information about CCDC data access policies and citation 
# guidelines are available at http://www.ccdc.cam.ac.uk/access/V1 
# 
# Audit and citation data items may have been added by the CCDC. 
# Please retain this information to preserve the provenance of 
# this file and to allow appropriate attribution of the data. 
# 
#######################################################################

data_aj84_twina_a
_database_code_depnum_ccdc_archive 'CCDC 1521053'
_audit_update_record             
;
2016-12-06 deposited with the CCDC.
2017-04-24 downloaded from the CCDC.
;
_audit_creation_date             2015-12-03
_audit_creation_method           
;
Olex2 1.2
(compiled 2015.09.30 svn.r3233 for OlexSys, GUI svn.r5103)
;
_shelxl_version_number           2014-3
_chemical_name_common            ?
_chemical_name_systematic        '1,4-butanediammonium tetrabromoplumbate'
_chemical_formula_moiety         'Br4 Pb, C4 H14 N2'
_chemical_formula_sum            'C4 H14 Br4 N2 Pb'
_chemical_formula_weight         617.00
_chemical_melting_point          ?
loop_
_atom_type_symbol
_atom_type_description
_atom_type_scat_dispersion_real
_atom_type_scat_dispersion_imag
_atom_type_scat_source
C C 0.0033 0.0016 'International Tables Vol C Tables 4.2.6.8 and 6.1.1.4'
H H 0.0000 0.0000 'International Tables Vol C Tables 4.2.6.8 and 6.1.1.4'
N N 0.0061 0.0033 'International Tables Vol C Tables 4.2.6.8 and 6.1.1.4'
Br Br -0.2901 2.4595 'International Tables Vol C Tables 4.2.6.8 and 6.1.1.4'
Pb Pb -3.3944 10.1111 'International Tables Vol C Tables 4.2.6.8 and 6.1.1.4'

_shelx_space_group_comment       
;
The symmetry employed for this shelxl refinement is uniquely defined
by the following loop, which should always be used as a source of
symmetry information in preference to the above space-group names.
They are only intended as comments.
;
_space_group_crystal_system      triclinic
_space_group_IT_number           2
_space_group_name_H-M_alt        'P -1'
_space_group_name_Hall           '-P 1'
loop_
_space_group_symop_operation_xyz
'x, y, z'
'-x, -y, -z'

_cell_length_a                   8.0135(4)
_cell_length_b                   8.4270(4)
_cell_length_c                   10.7367(5)
_cell_angle_alpha                78.957(2)
_cell_angle_beta                 69.565(2)
_cell_angle_gamma                89.5420(10)
_cell_volume                     665.47(6)
_cell_formula_units_Z            2
_cell_measurement_reflns_used    9890
_cell_measurement_temperature    296.15
_cell_measurement_theta_max      27.790
_cell_measurement_theta_min      3.547
_shelx_estimated_absorpt_T_max   ?
_shelx_estimated_absorpt_T_min   ?
_exptl_absorpt_coefficient_mu    24.642
_exptl_absorpt_correction_T_max  0.431131
_exptl_absorpt_correction_T_min  0.199471
_exptl_absorpt_correction_type   multi-scan
_exptl_absorpt_process_details   
;
 TWINABS-2012/1 (Bruker,2012) was used for absorption correction.
 
For component 1:
 wR2(int) was 0.0675 before and 0.0419 after correction.
 The Ratio of minimum to maximum transmission is 0.47.
 The \l/2 correction factor is Not present
 
For component 2:
 wR2(int) was 0.1445 before and 0.0562 after correction.
 The Ratio of minimum to maximum transmission is 0.47.
 The \l/2 correction factor is Not present

Final HKLF 4 output contains 41772 reflections, Rint = 0.0452
 (24730 with I > 3sig(I), Rint = 0.0373)
;
_exptl_crystal_colour            'clear colourless'
_exptl_crystal_colour_lustre     clear
_exptl_crystal_colour_modifier   .
_exptl_crystal_colour_primary    colourless
_exptl_crystal_density_diffrn    3.079
_exptl_crystal_density_meas      ?
_exptl_crystal_density_method    ?
_exptl_crystal_description       octahedral
_exptl_crystal_F_000             548
_exptl_crystal_preparation       ', Luminescent'
_exptl_crystal_recrystallization_method 'vapor diffusion into HBr'
_exptl_crystal_size_max          0.1
_exptl_crystal_size_mid          0.08
_exptl_crystal_size_min          0.06
_exptl_special_details           
;
 ?
;
_exptl_transmission_factor_max   ?
_exptl_transmission_factor_min   ?
_diffrn_reflns_av_R_equivalents  ?
_diffrn_reflns_av_unetI/netI     0.0432
_diffrn_reflns_Laue_measured_fraction_full 1.000
_diffrn_reflns_Laue_measured_fraction_max 0.990
_diffrn_reflns_limit_h_max       10
_diffrn_reflns_limit_h_min       -10
_diffrn_reflns_limit_k_max       11
_diffrn_reflns_limit_k_min       -11
_diffrn_reflns_limit_l_max       14
_diffrn_reflns_limit_l_min       -14
_diffrn_reflns_number            6236
_diffrn_reflns_point_group_measured_fraction_full 1.000
_diffrn_reflns_point_group_measured_fraction_max 0.990
_diffrn_reflns_theta_full        25.242
_diffrn_reflns_theta_max         28.277
_diffrn_reflns_theta_min         2.468
_diffrn_ambient_temperature      296.15
_diffrn_detector_area_resol_mean ?
_diffrn_measured_fraction_theta_full 1.000
_diffrn_measured_fraction_theta_max 0.990
_diffrn_measurement_device_type  'Bruker APEX-II CCD'
_diffrn_measurement_method       '\f and \w scans'
_diffrn_radiation_type           MoK\a
_diffrn_radiation_wavelength     0.71073
_diffrn_source                   ?
_diffrn_standards_number         0
_reflns_Friedel_coverage         0.000
_reflns_Friedel_fraction_full    .
_reflns_Friedel_fraction_max     .
_reflns_number_gt                4683
_reflns_number_total             6236
_reflns_special_details          
;
 _reflns_Friedel_fraction is defined as the number of unique
 Friedel pairs measured divided by the number that would be
 possible theoretically, ignoring centric projections and
 systematic absences.
;
_reflns_threshold_expression     'I > 2\s(I)'
_computing_cell_refinement       'SAINT v8.34A (Bruker, 2013)'
_computing_data_collection       ?
_computing_data_reduction        'SAINT v8.34A (Bruker, 2013)'
_computing_molecular_graphics    'Olex2 (Dolomanov et al., 2009)'
_computing_publication_material  'Olex2 (Dolomanov et al., 2009)'
_computing_structure_refinement  'XL (Sheldrick, 2008)'
_computing_structure_solution    ?
_refine_diff_density_max         1.304
_refine_diff_density_min         -1.236
_refine_diff_density_rms         0.189
_refine_ls_extinction_coef       .
_refine_ls_extinction_method     none
_refine_ls_goodness_of_fit_ref   1.036
_refine_ls_hydrogen_treatment    constr
_refine_ls_matrix_type           full
_refine_ls_number_parameters     106
_refine_ls_number_reflns         6236
_refine_ls_number_restraints     40
_refine_ls_R_factor_all          0.0638
_refine_ls_R_factor_gt           0.0378
_refine_ls_restrained_S_all      1.035
_refine_ls_shift/su_max          0.000
_refine_ls_shift/su_mean         0.000
_refine_ls_structure_factor_coef Fsqd
_refine_ls_weighting_details     
'w=1/[\s^2^(Fo^2^)+(0.0316P)^2^+3.0203P] where P=(Fo^2^+2Fc^2^)/3'
_refine_ls_weighting_scheme      calc
_refine_ls_wR_factor_gt          0.0712
_refine_ls_wR_factor_ref         0.0790
_refine_special_details          'Refined as a 2-component twin., Twin'
_olex2_refinement_description    
;
1. Twinned data refinement
 Scales: 0.841(3) 0.159(3)
2. Fixed Uiso
 At 1.2 times of:
  All C(H,H) groups, All N(H,H,H) groups
3. Restrained distances
 C2-C3
 1.54 with sigma of 0.02
4. Rigid bond restraints
 N1, C1, C2, C3, C4, N2
 with sigma for 1-2 distances of 0.01 and sigma for 1-3 distances of 0.01
5. Uiso/Uaniso restraints and constraints
N1 \\sim C1 \\sim C2 \\sim C3 \\sim C4 \\sim N2: within 2A with sigma of 0.04
and sigma for terminal atoms of 0.08
6.a Secondary CH2 refined with riding coordinates:
 C1(H1D,H1E), C4(H4A,H4B), C2(H2D,H2E), C3(H3A,H3B)
6.b Idealised Me refined as rotating group:
 N2(H2A,H2B,H2C), N1(H1A,H1B,H1C)
;
_atom_sites_solution_hydrogens   geom
_atom_sites_solution_primary     ?
_atom_sites_solution_secondary   ?
loop_
_atom_site_label
_atom_site_type_symbol
_atom_site_fract_x
_atom_site_fract_y
_atom_site_fract_z
_atom_site_U_iso_or_equiv
_atom_site_adp_type
_atom_site_occupancy
_atom_site_site_symmetry_order
_atom_site_calc_flag
_atom_site_refinement_flags_posn
_atom_site_refinement_flags_adp
_atom_site_refinement_flags_occupancy
_atom_site_disorder_assembly
_atom_site_disorder_group
Pb1 Pb 0.5000 0.0000 0.5000 0.03073(12) Uani 1 2 d S T P . .
Pb2 Pb 0.0000 0.5000 0.5000 0.03089(12) Uani 1 2 d S T P . .
Br4 Br 0.32890(12) 0.71155(12) 0.44981(10) 0.0474(2) Uani 1 1 d . . . . .
Br2 Br 0.21865(12) 0.21190(12) 0.44638(10) 0.0483(2) Uani 1 1 d . . . . .
Br1 Br 0.70893(13) 0.10775(13) 0.20558(10) 0.0506(2) Uani 1 1 d . . . . .
Br3 Br -0.06859(13) 0.38899(12) 0.79598(10) 0.0488(2) Uani 1 1 d . . . . .
N2 N 1.3498(11) 0.4974(11) -0.2420(9) 0.059(2) Uani 1 1 d . U . . .
H2A H 1.4216 0.4541 -0.3092 0.071 Uiso 1 1 calc GR . . . .
H2B H 1.3547 0.6044 -0.2693 0.071 Uiso 1 1 calc GR . . . .
H2C H 1.2384 0.4571 -0.2188 0.071 Uiso 1 1 calc GR . . . .
N1 N 1.0927(11) -0.0011(10) 0.2450(9) 0.054(2) Uani 1 1 d . U . . .
H1A H 0.9931 0.0220 0.2283 0.065 Uiso 1 1 calc GR . . . .
H1B H 1.1000 0.0516 0.3075 0.065 Uiso 1 1 calc GR . . . .
H1C H 1.0912 -0.1073 0.2754 0.065 Uiso 1 1 calc GR . . . .
C1 C 1.2477(14) 0.0489(12) 0.1197(11) 0.057(3) Uani 1 1 d . U . . .
H1D H 1.2493 -0.0197 0.0563 0.069 Uiso 1 1 calc R . . . .
H1E H 1.3565 0.0358 0.1399 0.069 Uiso 1 1 calc R . . . .
C4 C 1.4069(17) 0.4589(12) -0.1251(11) 0.061(3) Uani 1 1 d . U . . .
H4A H 1.3341 0.5143 -0.0555 0.073 Uiso 1 1 calc R . . . .
H4B H 1.5295 0.5008 -0.1524 0.073 Uiso 1 1 calc R . . . .
C2 C 1.2402(15) 0.2246(12) 0.0556(12) 0.067(3) Uani 1 1 d D U . . .
H2D H 1.1337 0.2357 0.0321 0.080 Uiso 1 1 calc R . . . .
H2E H 1.2311 0.2915 0.1216 0.080 Uiso 1 1 calc R . . . .
C3 C 1.395(2) 0.2833(13) -0.0652(11) 0.084(4) Uani 1 1 d D U . . .
H3A H 1.3959 0.2229 -0.1338 0.101 Uiso 1 1 calc R . . . .
H3B H 1.5013 0.2593 -0.0433 0.101 Uiso 1 1 calc R . . . .

loop_
_atom_site_aniso_label
_atom_site_aniso_U_11
_atom_site_aniso_U_22
_atom_site_aniso_U_33
_atom_site_aniso_U_23
_atom_site_aniso_U_13
_atom_site_aniso_U_12
Pb1 0.0323(2) 0.0248(2) 0.0356(3) -0.00679(19) -0.01228(18) 0.00086(16)
Pb2 0.0318(2) 0.0234(2) 0.0373(3) -0.00596(19) -0.01202(18) 0.00149(16)
Br4 0.0476(5) 0.0430(5) 0.0530(6) -0.0127(5) -0.0175(4) -0.0143(4)
Br2 0.0493(5) 0.0422(5) 0.0558(6) -0.0140(5) -0.0198(4) 0.0216(4)
Br1 0.0560(5) 0.0552(6) 0.0375(5) -0.0098(5) -0.0125(4) 0.0058(4)
Br3 0.0551(5) 0.0482(6) 0.0423(6) -0.0109(5) -0.0151(4) -0.0007(4)
N2 0.063(5) 0.057(6) 0.058(6) -0.004(4) -0.026(5) 0.004(4)
N1 0.057(5) 0.043(5) 0.054(5) -0.004(4) -0.013(4) -0.002(4)
C1 0.069(6) 0.041(6) 0.046(6) -0.005(5) -0.003(5) 0.003(5)
C4 0.105(8) 0.037(5) 0.044(6) -0.005(5) -0.031(6) 0.006(5)
C2 0.084(7) 0.035(5) 0.068(7) -0.007(5) -0.012(6) -0.001(5)
C3 0.150(11) 0.035(6) 0.040(6) 0.002(4) -0.004(6) 0.003(7)

_geom_special_details            
;
 All esds (except the esd in the dihedral angle between two l.s. planes)
 are estimated using the full covariance matrix.  The cell esds are taken
 into account individually in the estimation of esds in distances, angles
 and torsion angles; correlations between esds in cell parameters are only
 used when they are defined by crystal symmetry.  An approximate (isotropic)
 treatment of cell esds is used for estimating esds involving l.s. planes.
;
loop_
_geom_bond_atom_site_label_1
_geom_bond_atom_site_label_2
_geom_bond_distance
_geom_bond_site_symmetry_2
_geom_bond_publ_flag
Pb1 Br4 3.0249(9) 2_666 ?
Pb1 Br4 3.0249(9) 1_545 ?
Pb1 Br2 3.0085(8) 2_656 ?
Pb1 Br2 3.0085(8) . ?
Pb1 Br1 2.9747(10) 2_656 ?
Pb1 Br1 2.9748(10) . ?
Pb2 Br4 3.0216(8) . ?
Pb2 Br4 3.0217(8) 2_566 ?
Pb2 Br2 3.0098(8) 2_566 ?
Pb2 Br2 3.0098(8) . ?
Pb2 Br3 2.9876(10) 2_566 ?
Pb2 Br3 2.9876(10) . ?
Br4 Pb1 3.0249(9) 1_565 ?
N2 H2A 0.8900 . ?
N2 H2B 0.8900 . ?
N2 H2C 0.8900 . ?
N2 C4 1.461(13) . ?
N1 H1A 0.8900 . ?
N1 H1B 0.8900 . ?
N1 H1C 0.8900 . ?
N1 C1 1.468(12) . ?
C1 H1D 0.9700 . ?
C1 H1E 0.9700 . ?
C1 C2 1.519(14) . ?
C4 H4A 0.9700 . ?
C4 H4B 0.9700 . ?
C4 C3 1.485(14) . ?
C2 H2D 0.9700 . ?
C2 H2E 0.9700 . ?
C2 C3 1.452(13) . ?
C3 H3A 0.9700 . ?
C3 H3B 0.9700 . ?

loop_
_geom_angle_atom_site_label_1
_geom_angle_atom_site_label_2
_geom_angle_atom_site_label_3
_geom_angle
_geom_angle_site_symmetry_1
_geom_angle_site_symmetry_3
_geom_angle_publ_flag
Br4 Pb1 Br4 180.0 2_666 1_545 ?
Br2 Pb1 Br4 90.83(3) 2_656 2_666 ?
Br2 Pb1 Br4 89.17(3) . 2_666 ?
Br2 Pb1 Br4 89.17(3) 2_656 1_545 ?
Br2 Pb1 Br4 90.83(3) . 1_545 ?
Br2 Pb1 Br2 180.0 2_656 . ?
Br1 Pb1 Br4 91.69(3) . 1_545 ?
Br1 Pb1 Br4 91.69(3) 2_656 2_666 ?
Br1 Pb1 Br4 88.31(3) . 2_666 ?
Br1 Pb1 Br4 88.31(3) 2_656 1_545 ?
Br1 Pb1 Br2 94.13(3) . 2_656 ?
Br1 Pb1 Br2 85.87(3) . . ?
Br1 Pb1 Br2 94.13(3) 2_656 . ?
Br1 Pb1 Br2 85.87(3) 2_656 2_656 ?
Br1 Pb1 Br1 180.0 2_656 . ?
Br4 Pb2 Br4 180.0 . 2_566 ?
Br2 Pb2 Br4 91.46(3) 2_566 2_566 ?
Br2 Pb2 Br4 91.46(3) . . ?
Br2 Pb2 Br4 88.54(3) 2_566 . ?
Br2 Pb2 Br4 88.54(3) . 2_566 ?
Br2 Pb2 Br2 180.0 . 2_566 ?
Br3 Pb2 Br4 94.11(3) 2_566 2_566 ?
Br3 Pb2 Br4 85.89(3) 2_566 . ?
Br3 Pb2 Br4 85.89(3) . 2_566 ?
Br3 Pb2 Br4 94.11(3) . . ?
Br3 Pb2 Br2 89.01(3) 2_566 2_566 ?
Br3 Pb2 Br2 90.99(3) 2_566 . ?
Br3 Pb2 Br2 90.99(3) . 2_566 ?
Br3 Pb2 Br2 89.01(3) . . ?
Br3 Pb2 Br3 180.0 . 2_566 ?
Pb2 Br4 Pb1 149.79(4) . 1_565 ?
Pb1 Br2 Pb2 148.42(4) . . ?
H2A N2 H2B 109.5 . . ?
H2A N2 H2C 109.5 . . ?
H2B N2 H2C 109.5 . . ?
C4 N2 H2A 109.5 . . ?
C4 N2 H2B 109.5 . . ?
C4 N2 H2C 109.5 . . ?
H1A N1 H1B 109.5 . . ?
H1A N1 H1C 109.5 . . ?
H1B N1 H1C 109.5 . . ?
C1 N1 H1A 109.5 . . ?
C1 N1 H1B 109.5 . . ?
C1 N1 H1C 109.5 . . ?
N1 C1 H1D 109.5 . . ?
N1 C1 H1E 109.5 . . ?
N1 C1 C2 110.6(8) . . ?
H1D C1 H1E 108.1 . . ?
C2 C1 H1D 109.5 . . ?
C2 C1 H1E 109.5 . . ?
N2 C4 H4A 108.6 . . ?
N2 C4 H4B 108.6 . . ?
N2 C4 C3 114.6(10) . . ?
H4A C4 H4B 107.6 . . ?
C3 C4 H4A 108.6 . . ?
C3 C4 H4B 108.6 . . ?
C1 C2 H2D 109.0 . . ?
C1 C2 H2E 109.0 . . ?
H2D C2 H2E 107.8 . . ?
C3 C2 C1 113.0(9) . . ?
C3 C2 H2D 109.0 . . ?
C3 C2 H2E 109.0 . . ?
C4 C3 H3A 108.3 . . ?
C4 C3 H3B 108.3 . . ?
C2 C3 C4 116.1(10) . . ?
C2 C3 H3A 108.3 . . ?
C2 C3 H3B 108.3 . . ?
H3A C3 H3B 107.4 . . ?

_shelx_res_file                  
;
TITL aj84_twina_a.res in P-1
REM Old TITL aj84_twina in P-1
REM SHELXT solution in P-1
REM R1 0.088, Rweak 0.007, Alpha 0.024, Orientation as input
REM Formula found by SHELXT: C3 N2 Br4 Pb
CELL 0.71073 8.0135 8.427 10.7367 78.957 69.565 89.542
ZERR 2 0.0004 0.0004 0.0005 0.002 0.002 0.001
LATT 1
SFAC C H N Br Pb
UNIT 8 28 4 8 2
DFIX 1.54 C2 C3
DELU N1 C1 C2 C3 C4 N2
SIMU N1 C1 C2 C3 C4 N2

L.S. 10
PLAN  5
TEMP 23
BOND $H
LIST 6
fmap 2
ACTA
OMIT 5 3 9
OMIT -4 0 4
OMIT 4 8 0
OMIT 4 4 8
OMIT 4 4 9
OMIT 4 3 8
OMIT 4 2 9
REM <olex2.extras>
REM <HklSrc "%.\\twin5.hkl">
REM </olex2.extras>

WGHT    0.031600    3.020300
BASF   0.15886
FVAR       0.36297
PB1   5    0.500000    0.000000    0.500000    10.50000    0.03235    0.02480 =
         0.03557   -0.00679   -0.01228    0.00086
PB2   5    0.000000    0.500000    0.500000    10.50000    0.03178    0.02336 =
         0.03731   -0.00596   -0.01202    0.00149
BR4   4    0.328899    0.711547    0.449806    11.00000    0.04755    0.04303 =
         0.05304   -0.01272   -0.01746   -0.01428
BR2   4    0.218652    0.211897    0.446383    11.00000    0.04930    0.04217 =
         0.05584   -0.01401   -0.01981    0.02161
BR1   4    0.708933    0.107750    0.205581    11.00000    0.05599    0.05517 =
         0.03751   -0.00976   -0.01253    0.00582
BR3   4   -0.068594    0.388990    0.795984    11.00000    0.05513    0.04818 =
         0.04228   -0.01088   -0.01508   -0.00075
N2    3    1.349838    0.497403   -0.242019    11.00000    0.06326    0.05707 =
         0.05768   -0.00435   -0.02611    0.00397
AFIX 137
H2A   2    1.421629    0.454144   -0.309227    11.00000   -1.20000
H2B   2    1.354743    0.604436   -0.269255    11.00000   -1.20000
H2C   2    1.238388    0.457116   -0.218839    11.00000   -1.20000
AFIX   0
N1    3    1.092734   -0.001102    0.245042    11.00000    0.05694    0.04346 =
         0.05362   -0.00375   -0.01347   -0.00214
AFIX 137
H1A   2    0.993107    0.022003    0.228280    11.00000   -1.20000
H1B   2    1.099980    0.051644    0.307480    11.00000   -1.20000
H1C   2    1.091166   -0.107253    0.275365    11.00000   -1.20000
AFIX   0
C1    1    1.247670    0.048866    0.119708    11.00000    0.06916    0.04114 =
         0.04622   -0.00541   -0.00269    0.00267
AFIX  23
H1D   2    1.249322   -0.019654    0.056320    11.00000   -1.20000
H1E   2    1.356469    0.035756    0.139926    11.00000   -1.20000
AFIX   0
C4    1    1.406876    0.458855   -0.125054    11.00000    0.10502    0.03707 =
         0.04370   -0.00507   -0.03086    0.00621
AFIX  23
H4A   2    1.334149    0.514315   -0.055522    11.00000   -1.20000
H4B   2    1.529472    0.500821   -0.152353    11.00000   -1.20000
AFIX   0
C2    1    1.240210    0.224586    0.055587    11.00000    0.08409    0.03463 =
         0.06817   -0.00741   -0.01179   -0.00125
AFIX  23
H2D   2    1.133699    0.235658    0.032092    11.00000   -1.20000
H2E   2    1.231145    0.291455    0.121562    11.00000   -1.20000
AFIX   0
C3    1    1.395072    0.283290   -0.065235    11.00000    0.15001    0.03537 =
         0.03965    0.00237   -0.00377    0.00344
AFIX  23
H3A   2    1.395925    0.222905   -0.133803    11.00000   -1.20000
H3B   2    1.501344    0.259298   -0.043276    11.00000   -1.20000
AFIX   0
HKLF 5

REM  aj84_twina_a.res in P-1
REM R1 =  0.0378 for    4683 Fo > 4sig(Fo)  and  0.0638 for all    6236 data
REM    106 parameters refined using     40 restraints

END

WGHT      0.0316      3.0203

REM Highest difference peak  1.304,  deepest hole -1.236,  1-sigma level  0.189
Q1    1   1.3599  0.2157  0.0671  11.00000  0.05    1.30
Q2    1   1.2730  0.2732 -0.0525  11.00000  0.05    1.29
Q3    1   0.1268  0.4191  0.5210  11.00000  0.05    0.80
Q4    1   1.3073 -0.0327  0.0807  11.00000  0.05    0.71
Q5    1   0.1588  0.2595  0.4136  11.00000  0.05    0.67
;
_shelx_res_checksum              44632
_olex2_submission_original_sample_id AJ84
_olex2_submission_special_instructions 'No special instructions were received'
loop_
_twin_individual_id
_twin_individual_mass_fraction_refined
1 0.841(3)
2 0.159(3)

####################################################################### 
# 
# This file contains crystal structure data downloaded from the 
# Cambridge Structural Database (CSD) hosted by the Cambridge 
# Crystallographic Data Centre (CCDC).
# 
# Full information about CCDC data access policies and citation 
# guidelines are available at http://www.ccdc.cam.ac.uk/access/V1 
# 
# Audit and citation data items may have been added by the CCDC. 
# Please retain this information to preserve the provenance of 
# this file and to allow appropriate attribution of the data. 
# 
#######################################################################

data_g1_mono_p_0p70_a
_database_code_depnum_ccdc_archive 'CCDC 1521058'
_audit_update_record             
;
2016-12-06 deposited with the CCDC.
2017-04-24 downloaded from the CCDC.
;
_audit_creation_date             2015-11-18
_audit_creation_method           
;
Olex2 1.2
(compiled 2015.09.30 svn.r3233 for OlexSys, GUI svn.r5103)
;
_shelxl_version_number           2014-3
_chemical_name_common            ?
_chemical_name_systematic        'histammonium tetrabromoplumbate'
_chemical_formula_moiety         'Br4 Pb, C5 H11 N3'
_chemical_formula_sum            'C5 H11 Br4 N3 Pb'
_chemical_formula_weight         640.00
_chemical_melting_point          ?
loop_
_atom_type_symbol
_atom_type_description
_atom_type_scat_dispersion_real
_atom_type_scat_dispersion_imag
_atom_type_scat_source
C C 0.0033 0.0016 'International Tables Vol C Tables 4.2.6.8 and 6.1.1.4'
H H 0.0000 0.0000 'International Tables Vol C Tables 4.2.6.8 and 6.1.1.4'
N N 0.0061 0.0033 'International Tables Vol C Tables 4.2.6.8 and 6.1.1.4'
Br Br -0.2901 2.4595 'International Tables Vol C Tables 4.2.6.8 and 6.1.1.4'
Pb Pb -3.3944 10.1111 'International Tables Vol C Tables 4.2.6.8 and 6.1.1.4'

_shelx_space_group_comment       
;
The symmetry employed for this shelxl refinement is uniquely defined
by the following loop, which should always be used as a source of
symmetry information in preference to the above space-group names.
They are only intended as comments.
;
_space_group_crystal_system      monoclinic
_space_group_IT_number           14
_space_group_name_H-M_alt        'P 1 21/c 1'
_space_group_name_Hall           '-P 2ybc'
loop_
_space_group_symop_operation_xyz
'x, y, z'
'-x, y+1/2, -z+1/2'
'-x, -y, -z'
'x, -y-1/2, z-1/2'

_cell_length_a                   10.6055(13)
_cell_length_b                   11.6091(14)
_cell_length_c                   11.9312(14)
_cell_angle_alpha                90
_cell_angle_beta                 110.061(3)
_cell_angle_gamma                90
_cell_volume                     1379.8(3)
_cell_formula_units_Z            4
_cell_measurement_reflns_used    9997
_cell_measurement_temperature    296.15
_cell_measurement_theta_max      32.760
_cell_measurement_theta_min      2.526
_shelx_estimated_absorpt_T_max   ?
_shelx_estimated_absorpt_T_min   ?
_exptl_absorpt_coefficient_mu    23.777
_exptl_absorpt_correction_T_max  0.3404
_exptl_absorpt_correction_T_min  0.1374
_exptl_absorpt_correction_type   multi-scan
_exptl_absorpt_process_details   
;
SADABS-2014/2 (Bruker,2014/2) was used for absorption correction.
wR2(int) was 0.1360 before and 0.0569 after correction.
The Ratio of minimum to maximum transmission is 0.4036.
The \l/2 correction factor is Not present.
;
_exptl_crystal_colour            'clear light yellow'
_exptl_crystal_colour_lustre     clear
_exptl_crystal_colour_modifier   light
_exptl_crystal_colour_primary    yellow
_exptl_crystal_density_diffrn    3.081
_exptl_crystal_density_meas      ?
_exptl_crystal_density_method    ?
_exptl_crystal_description       plate
_exptl_crystal_F_000             1136
_exptl_crystal_preparation       ', Luminescent'
_exptl_crystal_recrystallization_method 'Slowly cooled from conc. HBr'
_exptl_crystal_size_max          0.13
_exptl_crystal_size_mid          0.1
_exptl_crystal_size_min          0.02
_exptl_special_details           
;
 ?
;
_exptl_transmission_factor_max   ?
_exptl_transmission_factor_min   ?
_diffrn_reflns_av_R_equivalents  0.0413
_diffrn_reflns_av_unetI/netI     0.0236
_diffrn_reflns_Laue_measured_fraction_full 0.999
_diffrn_reflns_Laue_measured_fraction_max 1.000
_diffrn_reflns_limit_h_max       15
_diffrn_reflns_limit_h_min       -15
_diffrn_reflns_limit_k_max       16
_diffrn_reflns_limit_k_min       -16
_diffrn_reflns_limit_l_max       17
_diffrn_reflns_limit_l_min       -15
_diffrn_reflns_number            31826
_diffrn_reflns_point_group_measured_fraction_full 0.999
_diffrn_reflns_point_group_measured_fraction_max 1.000
_diffrn_reflns_theta_full        25.242
_diffrn_reflns_theta_max         30.510
_diffrn_reflns_theta_min         2.526
_diffrn_ambient_temperature      296.15
_diffrn_detector_area_resol_mean ?
_diffrn_measured_fraction_theta_full 0.999
_diffrn_measured_fraction_theta_max 1.000
_diffrn_measurement_device_type  'Bruker APEX-II CCD'
_diffrn_measurement_method       '\f and \w scans'
_diffrn_radiation_type           MoK\a
_diffrn_radiation_wavelength     0.71073
_diffrn_source                   ?
_diffrn_special_details          ?
_diffrn_standards_number         0
_reflns_Friedel_coverage         0.000
_reflns_Friedel_fraction_full    .
_reflns_Friedel_fraction_max     .
_reflns_number_gt                3697
_reflns_number_total             4219
_reflns_special_details          
;
 Reflections were merged by SHELXL according to the crystal
 class for the calculation of statistics and refinement.
 
 _reflns_Friedel_fraction is defined as the number of unique
 Friedel pairs measured divided by the number that would be
 possible theoretically, ignoring centric projections and
 systematic absences.
;
_reflns_threshold_expression     'I > 2\s(I)'
_computing_cell_refinement       'SAINT v8.34A (Bruker, 2013)'
_computing_data_collection       ?
_computing_data_reduction        'SAINT v8.34A (Bruker, 2013)'
_computing_molecular_graphics    'Olex2 (Dolomanov et al., 2009)'
_computing_publication_material  'Olex2 (Dolomanov et al., 2009)'
_computing_structure_refinement  'XL (Sheldrick, 2008)'
_computing_structure_solution    ?
_refine_diff_density_max         1.390
_refine_diff_density_min         -1.561
_refine_diff_density_rms         0.193
_refine_ls_extinction_coef       .
_refine_ls_extinction_method     none
_refine_ls_goodness_of_fit_ref   1.065
_refine_ls_hydrogen_treatment    constr
_refine_ls_matrix_type           full
_refine_ls_number_parameters     119
_refine_ls_number_reflns         4219
_refine_ls_number_restraints     0
_refine_ls_R_factor_all          0.0292
_refine_ls_R_factor_gt           0.0230
_refine_ls_restrained_S_all      1.065
_refine_ls_shift/su_max          0.003
_refine_ls_shift/su_mean         0.000
_refine_ls_structure_factor_coef Fsqd
_refine_ls_weighting_details     
'w=1/[\s^2^(Fo^2^)+(0.0307P)^2^+0.5211P] where P=(Fo^2^+2Fc^2^)/3'
_refine_ls_weighting_scheme      calc
_refine_ls_wR_factor_gt          0.0540
_refine_ls_wR_factor_ref         0.0562
_refine_special_details          ?
_olex2_refinement_description    
;
1. Fixed Uiso
 At 1.2 times of:
  All C(H) groups, All C(H,H) groups, All N(H) groups, All N(H,H,H) groups
2.a Secondary CH2 refined with riding coordinates:
 C2(H2A,H2B), C1(H1D,H1E)
2.b Aromatic/amide H refined with riding coordinates:
 N2(H2), N3(H3), C5(H5), C4(H4)
2.c Idealised Me refined as rotating group:
 N1(H1A,H1B,H1C)
;
_atom_sites_solution_hydrogens   geom
_atom_sites_solution_primary     ?
_atom_sites_solution_secondary   ?
loop_
_atom_site_label
_atom_site_type_symbol
_atom_site_fract_x
_atom_site_fract_y
_atom_site_fract_z
_atom_site_U_iso_or_equiv
_atom_site_adp_type
_atom_site_occupancy
_atom_site_site_symmetry_order
_atom_site_calc_flag
_atom_site_refinement_flags_posn
_atom_site_refinement_flags_adp
_atom_site_refinement_flags_occupancy
_atom_site_disorder_assembly
_atom_site_disorder_group
Pb1 Pb 0.48687(2) 0.77180(2) 0.75928(2) 0.02612(5) Uani 1 1 d . . . . .
Br1 Br 0.77876(4) 0.72793(3) 0.86665(3) 0.04125(9) Uani 1 1 d . . . . .
Br4 Br 0.44109(5) 0.52225(3) 0.76012(3) 0.04529(10) Uani 1 1 d . . . . .
Br2 Br 0.19031(4) 0.80821(3) 0.63775(4) 0.04574(9) Uani 1 1 d . . . . .
Br3 Br 0.49835(5) 0.74472(4) 0.51908(3) 0.04866(11) Uani 1 1 d . . . . .
N1 N 1.2711(4) 0.4939(3) 0.9658(3) 0.0441(7) Uani 1 1 d . . . . .
H1A H 1.3282 0.5260 0.9350 0.053 Uiso 1 1 calc GR . . . .
H1B H 1.3099 0.4333 1.0098 0.053 Uiso 1 1 calc GR . . . .
H1C H 1.2487 0.5451 1.0112 0.053 Uiso 1 1 calc GR . . . .
N2 N 0.8331(3) 0.5583(3) 0.6639(3) 0.0467(8) Uani 1 1 d . . . . .
H2 H 0.8112 0.6131 0.7021 0.056 Uiso 1 1 calc R . . . .
N3 N 0.8181(4) 0.4282(3) 0.5366(3) 0.0581(10) Uani 1 1 d . . . . .
H3 H 0.7857 0.3826 0.4768 0.070 Uiso 1 1 calc R . . . .
C5 C 0.7504(5) 0.5056(4) 0.5701(4) 0.0585(12) Uani 1 1 d . . . . .
H5 H 0.6593 0.5211 0.5341 0.070 Uiso 1 1 calc R . . . .
C3 C 0.9591(4) 0.5131(3) 0.6920(3) 0.0397(8) Uani 1 1 d . . . . .
C4 C 0.9479(4) 0.4303(4) 0.6102(4) 0.0519(10) Uani 1 1 d . . . . .
H4 H 1.0166 0.3832 0.6051 0.062 Uiso 1 1 calc R . . . .
C2 C 1.0743(5) 0.5540(4) 0.7958(4) 0.0546(11) Uani 1 1 d . . . . .
H2A H 1.1343 0.5990 0.7675 0.065 Uiso 1 1 calc R . . . .
H2B H 1.0414 0.6035 0.8453 0.065 Uiso 1 1 calc R . . . .
C1 C 1.1489(4) 0.4561(3) 0.8679(3) 0.0463(9) Uani 1 1 d . . . . .
H1D H 1.1743 0.4032 0.8165 0.056 Uiso 1 1 calc R . . . .
H1E H 1.0906 0.4152 0.9017 0.056 Uiso 1 1 calc R . . . .

loop_
_atom_site_aniso_label
_atom_site_aniso_U_11
_atom_site_aniso_U_22
_atom_site_aniso_U_33
_atom_site_aniso_U_23
_atom_site_aniso_U_13
_atom_site_aniso_U_12
Pb1 0.03351(8) 0.02377(6) 0.02203(6) 0.00072(4) 0.01075(5) -0.00023(4)
Br1 0.0331(2) 0.0464(2) 0.0442(2) 0.00086(14) 0.01311(16) -0.00174(14)
Br4 0.0582(3) 0.02162(14) 0.0517(2) -0.00146(12) 0.01320(18) -0.00145(14)
Br2 0.0365(2) 0.04740(19) 0.0536(2) -0.00144(17) 0.01576(17) 0.00536(16)
Br3 0.0638(3) 0.0625(2) 0.02688(18) -0.00119(15) 0.02479(19) 0.0001(2)
N1 0.0380(19) 0.0512(17) 0.0365(16) 0.0036(13) 0.0042(14) -0.0041(15)
N2 0.0403(19) 0.0454(16) 0.0499(18) -0.0069(14) 0.0099(15) 0.0103(15)
N3 0.060(3) 0.057(2) 0.0445(18) -0.0156(16) 0.0003(17) 0.0027(18)
C5 0.036(2) 0.064(3) 0.059(3) -0.007(2) -0.005(2) 0.007(2)
C3 0.034(2) 0.0413(18) 0.0383(19) 0.0012(14) 0.0053(16) 0.0039(15)
C4 0.044(2) 0.054(2) 0.056(2) -0.0050(19) 0.016(2) 0.014(2)
C2 0.045(2) 0.044(2) 0.059(3) 0.0001(19) -0.002(2) -0.0011(19)
C1 0.045(2) 0.0442(19) 0.0400(19) 0.0018(15) 0.0014(17) -0.0048(17)

_geom_special_details            
;
 All esds (except the esd in the dihedral angle between two l.s. planes)
 are estimated using the full covariance matrix.  The cell esds are taken
 into account individually in the estimation of esds in distances, angles
 and torsion angles; correlations between esds in cell parameters are only
 used when they are defined by crystal symmetry.  An approximate (isotropic)
 treatment of cell esds is used for estimating esds involving l.s. planes.
;
loop_
_geom_bond_atom_site_label_1
_geom_bond_atom_site_label_2
_geom_bond_distance
_geom_bond_site_symmetry_2
_geom_bond_publ_flag
Pb1 Br1 2.9602(5) . ?
Pb1 Br4 2.9380(5) . ?
Pb1 Br4 3.0351(5) 2_656 ?
Pb1 Br2 3.0074(5) . ?
Pb1 Br3 3.0660(5) 4_576 ?
Pb1 Br3 2.9269(5) . ?
Br4 Pb1 3.0352(5) 2_646 ?
Br3 Pb1 3.0660(5) 4_575 ?
N1 H1A 0.8900 . ?
N1 H1B 0.8900 . ?
N1 H1C 0.8900 . ?
N1 C1 1.482(5) . ?
N2 H2 0.8600 . ?
N2 C5 1.313(5) . ?
N2 C3 1.365(5) . ?
N3 H3 0.8600 . ?
N3 C5 1.296(6) . ?
N3 C4 1.355(5) . ?
C5 H5 0.9300 . ?
C3 C4 1.346(5) . ?
C3 C2 1.488(6) . ?
C4 H4 0.9300 . ?
C2 H2A 0.9700 . ?
C2 H2B 0.9700 . ?
C2 C1 1.480(5) . ?
C1 H1D 0.9700 . ?
C1 H1E 0.9700 . ?

loop_
_geom_angle_atom_site_label_1
_geom_angle_atom_site_label_2
_geom_angle_atom_site_label_3
_geom_angle
_geom_angle_site_symmetry_1
_geom_angle_site_symmetry_3
_geom_angle_publ_flag
Br1 Pb1 Br4 86.823(12) . 2_656 ?
Br1 Pb1 Br2 176.645(11) . . ?
Br1 Pb1 Br3 83.035(13) . 4_576 ?
Br4 Pb1 Br1 88.761(12) . . ?
Br4 Pb1 Br4 172.328(6) . 2_656 ?
Br4 Pb1 Br2 89.630(13) . . ?
Br4 Pb1 Br3 102.313(11) 2_656 4_576 ?
Br4 Pb1 Br3 83.351(11) . 4_576 ?
Br2 Pb1 Br4 94.448(13) . 2_656 ?
Br2 Pb1 Br3 99.703(13) . 4_576 ?
Br3 Pb1 Br1 90.955(13) . . ?
Br3 Pb1 Br4 86.106(12) . 2_656 ?
Br3 Pb1 Br4 87.699(12) . . ?
Br3 Pb1 Br2 86.038(14) . . ?
Br3 Pb1 Br3 169.307(9) . 4_576 ?
Pb1 Br4 Pb1 153.911(18) . 2_646 ?
Pb1 Br3 Pb1 174.915(18) . 4_575 ?
H1A N1 H1B 109.5 . . ?
H1A N1 H1C 109.5 . . ?
H1B N1 H1C 109.5 . . ?
C1 N1 H1A 109.5 . . ?
C1 N1 H1B 109.5 . . ?
C1 N1 H1C 109.5 . . ?
C5 N2 H2 125.0 . . ?
C5 N2 C3 110.0(3) . . ?
C3 N2 H2 125.0 . . ?
C5 N3 H3 125.2 . . ?
C5 N3 C4 109.6(4) . . ?
C4 N3 H3 125.2 . . ?
N2 C5 H5 126.1 . . ?
N3 C5 N2 107.8(4) . . ?
N3 C5 H5 126.1 . . ?
N2 C3 C2 122.5(4) . . ?
C4 C3 N2 105.1(3) . . ?
C4 C3 C2 132.4(4) . . ?
N3 C4 H4 126.3 . . ?
C3 C4 N3 107.4(4) . . ?
C3 C4 H4 126.3 . . ?
C3 C2 H2A 109.4 . . ?
C3 C2 H2B 109.4 . . ?
H2A C2 H2B 108.0 . . ?
C1 C2 C3 111.2(4) . . ?
C1 C2 H2A 109.4 . . ?
C1 C2 H2B 109.4 . . ?
N1 C1 H1D 109.1 . . ?
N1 C1 H1E 109.1 . . ?
C2 C1 N1 112.3(3) . . ?
C2 C1 H1D 109.1 . . ?
C2 C1 H1E 109.1 . . ?
H1D C1 H1E 107.9 . . ?

_shelx_res_file                  
;
TITL g1_mono_P_0p70_a.res in P2(1)/c
REM Old TITL g1_mono_P_0p70 in P2(1)/c
REM SHELXT solution in P2(1)/c
REM R1 0.116, Rweak 0.003, Alpha 0.017, Orientation as input
REM Formula found by SHELXT: C5 N2 Br4 Pb
CELL 0.71073 10.6055 11.6091 11.9312 90 110.061 90
ZERR 4 0.0013 0.0014 0.0014 0 0.003 0
LATT 1
SYMM -X,0.5+Y,0.5-Z
SFAC C H N Br Pb
UNIT 20 44 12 16 4

L.S. 40
PLAN  20
TEMP 23
BOND $H
LIST 6
fmap 2
ACTA
OMIT 3 0 0
REM <olex2.extras>
REM <HklSrc "%.\\g1_mono_P_0p70_a.hkl">
REM </olex2.extras>

WGHT    0.030700    0.521100
FVAR       0.18245
PB1   5    0.486866    0.771795    0.759284    11.00000    0.03351    0.02377 =
         0.02203    0.00072    0.01075   -0.00023
BR1   4    0.778760    0.727927    0.866653    11.00000    0.03308    0.04638 =
         0.04417    0.00086    0.01311   -0.00174
BR4   4    0.441092    0.522247    0.760122    11.00000    0.05820    0.02162 =
         0.05167   -0.00146    0.01320   -0.00145
BR2   4    0.190306    0.808209    0.637754    11.00000    0.03649    0.04740 =
         0.05358   -0.00144    0.01576    0.00536
BR3   4    0.498354    0.744718    0.519077    11.00000    0.06378    0.06251 =
         0.02688   -0.00119    0.02479    0.00007
N1    3    1.271135    0.493884    0.965781    11.00000    0.03804    0.05118 =
         0.03651    0.00362    0.00422   -0.00412
AFIX 137
H1A   2    1.328169    0.525977    0.934989    11.00000   -1.20000
H1B   2    1.309882    0.433279    1.009848    11.00000   -1.20000
H1C   2    1.248747    0.545066    1.011249    11.00000   -1.20000
AFIX   0
N2    3    0.833128    0.558273    0.663947    11.00000    0.04033    0.04543 =
         0.04988   -0.00693    0.00991    0.01026
AFIX  43
H2    2    0.811234    0.613135    0.702124    11.00000   -1.20000
AFIX   0
N3    3    0.818141    0.428237    0.536611    11.00000    0.05950    0.05661 =
         0.04447   -0.01563    0.00029    0.00267
AFIX  43
H3    2    0.785706    0.382570    0.476845    11.00000   -1.20000
AFIX   0
C5    1    0.750367    0.505627    0.570099    11.00000    0.03634    0.06399 =
         0.05894   -0.00670   -0.00456    0.00693
AFIX  43
H5    2    0.659310    0.521101    0.534051    11.00000   -1.20000
AFIX   0
C3    1    0.959053    0.513122    0.692022    11.00000    0.03419    0.04126 =
         0.03826    0.00120    0.00533    0.00390
C4    1    0.947900    0.430298    0.610169    11.00000    0.04445    0.05382 =
         0.05623   -0.00496    0.01554    0.01417
AFIX  43
H4    2    1.016629    0.383166    0.605058    11.00000   -1.20000
AFIX   0
C2    1    1.074254    0.554010    0.795783    11.00000    0.04526    0.04387 =
         0.05906    0.00015   -0.00211   -0.00106
AFIX  23
H2A   2    1.134327    0.599020    0.767455    11.00000   -1.20000
H2B   2    1.041448    0.603463    0.845312    11.00000   -1.20000
AFIX   0
C1    1    1.148893    0.456125    0.867937    11.00000    0.04462    0.04417 =
         0.03999    0.00182    0.00137   -0.00479
AFIX  23
H1D   2    1.174317    0.403163    0.816500    11.00000   -1.20000
H1E   2    1.090608    0.415162    0.901670    11.00000   -1.20000
AFIX   0
HKLF 4

REM  g1_mono_P_0p70_a.res in P2(1)/c
REM R1 =  0.0230 for    3697 Fo > 4sig(Fo)  and  0.0292 for all    4219 data
REM    119 parameters refined using      0 restraints

END

WGHT      0.0307      0.5211

REM Highest difference peak  1.390,  deepest hole -1.561,  1-sigma level  0.193
Q1    1   0.4989  0.5217  0.7392  11.00000  0.05    1.39
Q2    1   0.4972  0.6768  0.5198  11.00000  0.05    0.69
Q3    1   0.3802  0.8272  0.6880  11.00000  0.05    0.63
Q4    1   0.6657  0.8230  0.8117  11.00000  0.05    0.59
Q5    1   0.4935  0.4524  0.6288  11.00000  0.05    0.58
Q6    1   0.3535  0.6353  0.7183  11.00000  0.05    0.56
Q7    1   0.6187  0.6340  0.8116  11.00000  0.05    0.54
Q8    1   0.5878  0.8280  0.8397  11.00000  0.05    0.54
Q9    1   0.6002  0.6978  0.8273  11.00000  0.05    0.54
Q10   1   0.3401  0.5874  0.7428  11.00000  0.05    0.54
Q11   1   1.1639  0.5121  0.9960  11.00000  0.05    0.53
Q12   1   0.5080  0.4255  0.8699  11.00000  0.05    0.52
Q13   1   0.3835  0.3913  0.6584  11.00000  0.05    0.52
Q14   1   0.3393  0.7746  0.7169  11.00000  0.05    0.52
Q15   1   0.2399  0.7156  0.7618  11.00000  0.05    0.51
Q16   1   0.3915  0.8272  0.7572  11.00000  0.05    0.51
Q17   1   0.6734  0.6928  0.8062  11.00000  0.05    0.51
Q18   1   0.5038  0.5655  0.6055  11.00000  0.05    0.51
Q19   1   0.6400  0.7618  0.8096  11.00000  0.05    0.50
Q20   1   0.2944  0.8401  0.7335  11.00000  0.05    0.49
;
_shelx_res_checksum              80782
_olex2_exptl_crystal_mounting_method 
'Mounted on a Mitegen loop using a trace of paratone'
_olex2_submission_special_instructions 'No special instructions were received'
####################################################################### 
# 
# This file contains crystal structure data downloaded from the 
# Cambridge Structural Database (CSD) hosted by the Cambridge 
# Crystallographic Data Centre (CCDC).
# 
# Full information about CCDC data access policies and citation 
# guidelines are available at http://www.ccdc.cam.ac.uk/access/V1 
# 
# Audit and citation data items may have been added by the CCDC. 
# Please retain this information to preserve the provenance of 
# this file and to allow appropriate attribution of the data. 
# 
#######################################################################

data_aj97b_a
_database_code_depnum_ccdc_archive 'CCDC 1521067'
_audit_update_record             
;
2016-12-06 deposited with the CCDC.
2017-04-24 downloaded from the CCDC.
;
# start Validation Reply Form
_vrf_PLAT041_aj97b_a             
;
PROBLEM: Calc. and Reported SumFormula    Strings  Differ     Please Check
RESPONSE: Due to disorder, one H atom cannot be placed, but it was added into the formula
;
_vrf_PLAT043_aj97b_a             
;
PROBLEM: Calculated and Reported Mol. Weight Differ by ..       1.02 Check
RESPONSE: Due to disorder, one H atom cannot be placed, but it was added into the formula
;
# Added during the CSD deposition process: Tuesday 06 December 2016 09:24 PM
# end Validation Reply Form

_audit_creation_date             2016-09-09
_audit_creation_method           
;
Olex2 1.2
(compiled 2016.02.19 svn.r3266 for OlexSys, GUI svn.r5155)
;
_shelxl_version_number           2014-3
_chemical_name_common            ?
_chemical_name_systematic        
'(2-methyl-1,5-pentanediammonium) tetrabromoplumbate'
_chemical_formula_moiety         '0.5(Br8 Pb2), 0.5(C12 H36 N4)'
_chemical_formula_sum            'C6 H18 Br4 N2 Pb'
_chemical_formula_weight         645.04
_chemical_melting_point          ?
loop_
_atom_type_symbol
_atom_type_description
_atom_type_scat_dispersion_real
_atom_type_scat_dispersion_imag
_atom_type_scat_source
C C 0.0033 0.0016 'International Tables Vol C Tables 4.2.6.8 and 6.1.1.4'
H H 0.0000 0.0000 'International Tables Vol C Tables 4.2.6.8 and 6.1.1.4'
Br Br -0.2901 2.4595 'International Tables Vol C Tables 4.2.6.8 and 6.1.1.4'
N N 0.0061 0.0033 'International Tables Vol C Tables 4.2.6.8 and 6.1.1.4'
Pb Pb -3.3944 10.1111 'International Tables Vol C Tables 4.2.6.8 and 6.1.1.4'

_shelx_space_group_comment       
;
The symmetry employed for this shelxl refinement is uniquely defined
by the following loop, which should always be used as a source of
symmetry information in preference to the above space-group names.
They are only intended as comments.
;
_space_group_crystal_system      monoclinic
_space_group_IT_number           15
_space_group_name_H-M_alt        'C 1 2/c 1'
_space_group_name_Hall           '-C 2yc'
loop_
_space_group_symop_operation_xyz
'x, y, z'
'-x, y, -z+1/2'
'x+1/2, y+1/2, z'
'-x+1/2, y+1/2, -z+1/2'
'-x, -y, -z'
'x, -y, z-1/2'
'-x+1/2, -y+1/2, -z'
'x+1/2, -y+1/2, z-1/2'

_cell_length_a                   24.4632(15)
_cell_length_b                   8.0039(4)
_cell_length_c                   8.1963(5)
_cell_angle_alpha                90
_cell_angle_beta                 99.745(2)
_cell_angle_gamma                90
_cell_volume                     1581.69(16)
_cell_formula_units_Z            4
_cell_measurement_reflns_used    9920
_cell_measurement_temperature    298
_cell_measurement_theta_max      26.422
_cell_measurement_theta_min      2.682
_shelx_estimated_absorpt_T_max   ?
_shelx_estimated_absorpt_T_min   ?
_exptl_absorpt_coefficient_mu    20.742
_exptl_absorpt_correction_T_max  0.4296
_exptl_absorpt_correction_T_min  0.2402
_exptl_absorpt_correction_type   multi-scan
_exptl_absorpt_process_details   
;
SADABS-2014/2 (Bruker,2014/2) was used for absorption correction.
wR2(int) was 0.1041 before and 0.0506 after correction.
The Ratio of minimum to maximum transmission is 0.5591.
The \l/2 correction factor is Not present.
;
_exptl_crystal_colour            'clear colourless'
_exptl_crystal_colour_lustre     clear
_exptl_crystal_colour_modifier   .
_exptl_crystal_colour_primary    colourless
_exptl_crystal_density_diffrn    2.705
_exptl_crystal_density_meas      ?
_exptl_crystal_density_method    ?
_exptl_crystal_description       needle
_exptl_crystal_F_000             1156
_exptl_crystal_preparation       
'Diethyl ether vapor diffusion into concentrated HBr, Luminescent'
_exptl_crystal_recrystallization_method 
'Diethyl ether vapor diffusion into concentrated HBr'
_exptl_crystal_size_max          0.1
_exptl_crystal_size_mid          0.01
_exptl_crystal_size_min          0.01
_exptl_special_details           
;
 ?
;
_exptl_transmission_factor_max   ?
_exptl_transmission_factor_min   ?
_diffrn_reflns_av_R_equivalents  0.0318
_diffrn_reflns_av_unetI/netI     0.0103
_diffrn_reflns_Laue_measured_fraction_full 0.996
_diffrn_reflns_Laue_measured_fraction_max 0.996
_diffrn_reflns_limit_h_max       30
_diffrn_reflns_limit_h_min       -30
_diffrn_reflns_limit_k_max       9
_diffrn_reflns_limit_k_min       -9
_diffrn_reflns_limit_l_max       10
_diffrn_reflns_limit_l_min       -10
_diffrn_reflns_number            33452
_diffrn_reflns_point_group_measured_fraction_full 0.996
_diffrn_reflns_point_group_measured_fraction_max 0.996
_diffrn_reflns_theta_full        25.242
_diffrn_reflns_theta_max         26.017
_diffrn_reflns_theta_min         2.681
_diffrn_ambient_temperature      298
_diffrn_detector_area_resol_mean ?
_diffrn_measured_fraction_theta_full 0.996
_diffrn_measured_fraction_theta_max 0.996
_diffrn_measurement_device_type  'Bruker APEX-II CCD'
_diffrn_measurement_method       '\f and \w scans'
_diffrn_radiation_type           MoK\a
_diffrn_radiation_wavelength     0.71073
_diffrn_source                   ?
_diffrn_standards_number         0
_reflns_Friedel_coverage         0.000
_reflns_Friedel_fraction_full    .
_reflns_Friedel_fraction_max     .
_reflns_number_gt                1404
_reflns_number_total             1548
_reflns_special_details          
;
 Reflections were merged by SHELXL according to the crystal
 class for the calculation of statistics and refinement.
 
 _reflns_Friedel_fraction is defined as the number of unique
 Friedel pairs measured divided by the number that would be
 possible theoretically, ignoring centric projections and
 systematic absences.
;
_reflns_threshold_expression     'I > 2\s(I)'
_computing_cell_refinement       'SAINT v8.34A (Bruker, 2013)'
_computing_data_collection       ?
_computing_data_reduction        'SAINT v8.34A (Bruker, 2013)'
_computing_molecular_graphics    'Olex2 (Dolomanov et al., 2009)'
_computing_publication_material  'Olex2 (Dolomanov et al., 2009)'
_computing_structure_refinement  'XL (Sheldrick, 2008)'
_computing_structure_solution    ?
_refine_diff_density_max         0.969
_refine_diff_density_min         -0.724
_refine_diff_density_rms         0.099
_refine_ls_extinction_coef       .
_refine_ls_extinction_method     none
_refine_ls_goodness_of_fit_ref   1.093
_refine_ls_hydrogen_treatment    constr
_refine_ls_matrix_type           full
_refine_ls_number_parameters     87
_refine_ls_number_reflns         1548
_refine_ls_number_restraints     77
_refine_ls_R_factor_all          0.0239
_refine_ls_R_factor_gt           0.0199
_refine_ls_restrained_S_all      1.073
_refine_ls_shift/su_max          0.001
_refine_ls_shift/su_mean         0.000
_refine_ls_structure_factor_coef Fsqd
_refine_ls_weighting_details     
'w=1/[\s^2^(Fo^2^)+(0.0187P)^2^+7.2882P] where P=(Fo^2^+2Fc^2^)/3'
_refine_ls_weighting_scheme      calc
_refine_ls_wR_factor_gt          0.0430
_refine_ls_wR_factor_ref         0.0446
_refine_special_details          
;
1. Fixed Uiso
 At 1.2 times of:
  All C(H,H) groups, All N(H,H,H,H,H,H) groups
 At 1.5 times of:
  All C(H,H,H) groups
2. Restrained distances
 C-N1 \\sim N1-C0AA
 with sigma of 0.02
 C-C2 \\sim C2-C0AA
 with sigma of 0.02
 C4A-C2 \\sim C2-C4
 with sigma of 0.02
3. Rigid bond restraints
 C3, C2, C4, C4A, C, C0AA, N1
 with sigma for 1-2 distances of 0.01 and sigma for 1-3 distances of 0.01
4. Uiso/Uaniso restraints and constraints
N1 \\sim C \\sim C0AA \\sim C4 \\sim C4A \\sim C2 \\sim C3: within 2A with
sigma of 0.04 and sigma for terminal atoms of 0.08
5. Others
 Sof(H1BD)=Sof(H1BE)=Sof(H1BF)=Sof(H2B)=Sof(C)=Sof(HA)=Sof(HB)=1-FVAR(1)
 Sof(C4A)=Sof(H4AA)=Sof(H4AB)=Sof(H4AC)=0.5*(1-FVAR(2))
 Sof(C4)=Sof(H4A)=Sof(H4B)=Sof(H4C)=0.5*FVAR(2)
 Sof(H1AA)=Sof(H1AB)=Sof(H1AC)=Sof(H2A)=Sof(C0AA)=Sof(H0AA)=Sof(H0AB)=FVAR(1)
 Fixed Sof: H3A(0.5) H3B(0.5)
6.a Ternary CH refined with riding coordinates:
 C2(H2A), C2(H2B)
6.b Secondary CH2 refined with riding coordinates:
 C3(H3A,H3B), C0AA(H0AA,H0AB), C(HA,HB)
6.c Me refined with riding coordinates:
 N1(H1AA,H1AB,H1AC), N1(H1BD,H1BE,H1BF)
6.d Idealised Me refined as rotating group:
 C4(H4A,H4B,H4C), C4A(H4AA,H4AB,H4AC)
Due to positional disorder of the organic molecule, methyl group at the
2-position is present with 0.5 occupancy. The other half of the time,
that position is occupied by a hydrogen. This hydrogen was not refined
but the formula was adjusted to include it.
;
_atom_sites_solution_hydrogens   geom
_atom_sites_solution_primary     ?
_atom_sites_solution_secondary   ?
loop_
_atom_site_label
_atom_site_type_symbol
_atom_site_fract_x
_atom_site_fract_y
_atom_site_fract_z
_atom_site_U_iso_or_equiv
_atom_site_adp_type
_atom_site_occupancy
_atom_site_site_symmetry_order
_atom_site_calc_flag
_atom_site_refinement_flags_posn
_atom_site_refinement_flags_adp
_atom_site_refinement_flags_occupancy
_atom_site_disorder_assembly
_atom_site_disorder_group
Pb1 Pb 0.2500 0.7500 0.5000 0.03564(8) Uani 1 2 d S T P . .
Br1 Br 0.26870(2) 0.43711(7) 0.69914(6) 0.05922(15) Uani 1 1 d . . . . .
Br2 Br 0.37188(2) 0.81153(8) 0.58637(7) 0.06373(15) Uani 1 1 d . . . . .
N1 N 0.35902(18) 0.2275(6) 0.4965(6) 0.0673(13) Uani 1 1 d D U . . .
H1AA H 0.3278 0.2870 0.4818 0.081 Uiso 0.61(2) 1 calc R . . A 1
H1AB H 0.3710 0.2174 0.4004 0.081 Uiso 0.61(2) 1 calc R . . A 1
H1AC H 0.3525 0.1266 0.5346 0.081 Uiso 0.61(2) 1 calc R . . A 1
H1BD H 0.3372 0.2789 0.4137 0.081 Uiso 0.39(2) 1 calc R . . A 2
H1BE H 0.3627 0.1206 0.4705 0.081 Uiso 0.39(2) 1 calc R . . A 2
H1BF H 0.3440 0.2344 0.5879 0.081 Uiso 0.39(2) 1 calc R . . A 2
C2 C 0.4537(3) 0.2377(8) 0.6559(10) 0.088(2) Uani 1 1 d D U . . .
H2A H 0.4506 0.1227 0.6944 0.106 Uiso 0.61(2) 1 calc R . . A 1
H2B H 0.4363 0.1590 0.7232 0.106 Uiso 0.39(2) 1 calc R . . A 2
C3 C 0.5000 0.3215(13) 0.7500 0.101(3) Uani 1 2 d S TU P A .
H3A H 0.4852 0.3941 0.8266 0.122 Uiso 0.5 1 calc R . . . .
H3B H 0.5148 0.3941 0.6734 0.122 Uiso 0.5 1 calc R . . . .
C0AA C 0.4019(4) 0.3138(15) 0.618(2) 0.069(4) Uani 0.61(2) 1 d D U . A 1
H0AA H 0.4072 0.4248 0.5758 0.083 Uiso 0.61(2) 1 calc R . . A 1
H0AB H 0.3873 0.3273 0.7201 0.083 Uiso 0.61(2) 1 calc R . . A 1
C4 C 0.4796(11) 0.244(4) 0.481(4) 0.108(9) Uani 0.304(11) 1 d D U . A 1
H4A H 0.5138 0.1819 0.4954 0.162 Uiso 0.304(11) 1 calc GR . . A 1
H4B H 0.4865 0.3576 0.4544 0.162 Uiso 0.304(11) 1 calc GR . . A 1
H4C H 0.4536 0.1948 0.3934 0.162 Uiso 0.304(11) 1 calc GR . . A 1
C C 0.4145(6) 0.309(2) 0.525(3) 0.066(5) Uani 0.39(2) 1 d D U . A 2
HA H 0.4298 0.3035 0.4238 0.079 Uiso 0.39(2) 1 calc R . . A 2
HB H 0.4097 0.4260 0.5502 0.079 Uiso 0.39(2) 1 calc R . . A 2
C4A C 0.481(2) 0.142(7) 0.509(6) 0.127(17) Uani 0.196(11) 1 d D U . A 2
H4AA H 0.4900 0.0294 0.5423 0.191 Uiso 0.196(11) 1 calc GR . . A 2
H4AB H 0.5138 0.2003 0.4925 0.191 Uiso 0.196(11) 1 calc GR . . A 2
H4AC H 0.4544 0.1425 0.4083 0.191 Uiso 0.196(11) 1 calc GR . . A 2

loop_
_atom_site_aniso_label
_atom_site_aniso_U_11
_atom_site_aniso_U_22
_atom_site_aniso_U_33
_atom_site_aniso_U_23
_atom_site_aniso_U_13
_atom_site_aniso_U_12
Pb1 0.04167(13) 0.03443(13) 0.03115(12) -0.00174(9) 0.00709(8) -0.00192(9)
Br1 0.0756(4) 0.0538(3) 0.0522(3) 0.0229(2) 0.0219(2) 0.0073(3)
Br2 0.0471(3) 0.0724(4) 0.0709(4) 0.0011(3) 0.0077(2) -0.0090(2)
N1 0.047(2) 0.081(3) 0.071(3) -0.008(2) 0.003(2) -0.001(2)
C2 0.067(4) 0.075(4) 0.109(5) 0.010(4) -0.023(3) -0.006(3)
C3 0.062(5) 0.075(6) 0.148(9) 0.000 -0.038(6) 0.000
C0AA 0.050(5) 0.071(6) 0.083(9) -0.010(6) 0.001(5) 0.004(4)
C4 0.038(10) 0.15(3) 0.130(12) -0.009(17) 0.005(9) 0.014(16)
C 0.059(8) 0.080(9) 0.056(9) 0.000(8) 0.001(6) -0.015(7)
C4A 0.08(2) 0.14(4) 0.15(3) -0.03(2) -0.018(19) 0.02(2)

_geom_special_details            
;
 All esds (except the esd in the dihedral angle between two l.s. planes)
 are estimated using the full covariance matrix.  The cell esds are taken
 into account individually in the estimation of esds in distances, angles
 and torsion angles; correlations between esds in cell parameters are only
 used when they are defined by crystal symmetry.  An approximate (isotropic)
 treatment of cell esds is used for estimating esds involving l.s. planes.
;
loop_
_geom_bond_atom_site_label_1
_geom_bond_atom_site_label_2
_geom_bond_distance
_geom_bond_site_symmetry_2
_geom_bond_publ_flag
Pb1 Br1 2.9820(5) 7_566 ?
Pb1 Br1 2.9820(5) . ?
Pb1 Br1 2.9858(5) 6_565 ?
Pb1 Br1 2.9858(5) 4_556 ?
Pb1 Br2 2.9863(5) 7_566 ?
Pb1 Br2 2.9864(5) . ?
Br1 Pb1 2.9858(5) 4_546 ?
N1 H1AA 0.8900 . ?
N1 H1AB 0.8900 . ?
N1 H1AC 0.8900 . ?
N1 H1BD 0.8900 . ?
N1 H1BE 0.8900 . ?
N1 H1BF 0.8900 . ?
N1 C0AA 1.488(10) . ?
N1 C 1.488(13) . ?
C2 H2A 0.9800 . ?
C2 H2B 0.9800 . ?
C2 C3 1.426(8) . ?
C2 C0AA 1.392(10) . ?
C2 C4 1.66(3) . ?
C2 C 1.429(13) . ?
C2 C4A 1.65(3) . ?
C3 C2 1.426(8) 2_656 ?
C3 H3A 0.9700 . ?
C3 H3B 0.9700 . ?
C0AA H0AA 0.9700 . ?
C0AA H0AB 0.9700 . ?
C4 H4A 0.9600 . ?
C4 H4B 0.9600 . ?
C4 H4C 0.9600 . ?
C HA 0.9700 . ?
C HB 0.9700 . ?
C4A H4AA 0.9600 . ?
C4A H4AB 0.9600 . ?
C4A H4AC 0.9600 . ?

loop_
_geom_angle_atom_site_label_1
_geom_angle_atom_site_label_2
_geom_angle_atom_site_label_3
_geom_angle
_geom_angle_site_symmetry_1
_geom_angle_site_symmetry_3
_geom_angle_publ_flag
Br1 Pb1 Br1 180.0 7_566 . ?
Br1 Pb1 Br1 90.003(7) . 6_565 ?
Br1 Pb1 Br1 89.996(7) 7_566 6_565 ?
Br1 Pb1 Br1 89.997(7) . 4_556 ?
Br1 Pb1 Br1 90.004(7) 7_566 4_556 ?
Br1 Pb1 Br1 180.000(10) 6_565 4_556 ?
Br1 Pb1 Br2 92.624(17) 7_566 . ?
Br1 Pb1 Br2 90.452(16) 6_565 7_566 ?
Br1 Pb1 Br2 89.548(16) 6_565 . ?
Br1 Pb1 Br2 89.548(16) 4_556 7_566 ?
Br1 Pb1 Br2 87.375(16) 7_566 7_566 ?
Br1 Pb1 Br2 92.626(16) . 7_566 ?
Br1 Pb1 Br2 90.452(16) 4_556 . ?
Br1 Pb1 Br2 87.374(17) . . ?
Br2 Pb1 Br2 180.0 7_566 . ?
Pb1 Br1 Pb1 147.41(2) . 4_546 ?
H1AA N1 H1AB 109.5 . . ?
H1AA N1 H1AC 109.5 . . ?
H1AB N1 H1AC 109.5 . . ?
H1BD N1 H1BE 109.5 . . ?
H1BD N1 H1BF 109.5 . . ?
H1BE N1 H1BF 109.5 . . ?
C0AA N1 H1AA 109.5 . . ?
C0AA N1 H1AB 109.5 . . ?
C0AA N1 H1AC 109.5 . . ?
C N1 H1BD 109.5 . . ?
C N1 H1BE 109.5 . . ?
C N1 H1BF 109.5 . . ?
C3 C2 H2A 111.5 . . ?
C3 C2 H2B 112.2 . . ?
C3 C2 C4 93.9(13) . . ?
C3 C2 C 126.0(9) . . ?
C3 C2 C4A 103(2) . . ?
C0AA C2 H2A 111.5 . . ?
C0AA C2 C3 121.6(8) . . ?
C0AA C2 C4 105.1(12) . . ?
C4 C2 H2A 111.5 . . ?
C C2 H2B 112.2 . . ?
C C2 C4A 87(2) . . ?
C4A C2 H2B 112.2 . . ?
C2 C3 C2 123.8(9) . 2_656 ?
C2 C3 H3A 106.4 2_656 . ?
C2 C3 H3A 106.4 . . ?
C2 C3 H3B 106.4 . . ?
C2 C3 H3B 106.4 2_656 . ?
H3A C3 H3B 106.4 . . ?
N1 C0AA H0AA 108.0 . . ?
N1 C0AA H0AB 108.0 . . ?
C2 C0AA N1 117.2(8) . . ?
C2 C0AA H0AA 108.0 . . ?
C2 C0AA H0AB 108.0 . . ?
H0AA C0AA H0AB 107.2 . . ?
C2 C4 H4A 109.5 . . ?
C2 C4 H4B 109.5 . . ?
C2 C4 H4C 109.5 . . ?
H4A C4 H4B 109.5 . . ?
H4A C4 H4C 109.5 . . ?
H4B C4 H4C 109.5 . . ?
N1 C HA 108.5 . . ?
N1 C HB 108.5 . . ?
C2 C N1 115.0(10) . . ?
C2 C HA 108.5 . . ?
C2 C HB 108.5 . . ?
HA C HB 107.5 . . ?
C2 C4A H4AA 109.5 . . ?
C2 C4A H4AB 109.5 . . ?
C2 C4A H4AC 109.5 . . ?
H4AA C4A H4AB 109.5 . . ?
H4AA C4A H4AC 109.5 . . ?
H4AB C4A H4AC 109.5 . . ?

_shelx_res_file                  
;
TITL aj97b_a.res in C2/c
REM Old TITL aj97b in C2/c
REM SHELXT solution in C2/c
REM R1 0.110, Rweak 0.005, Alpha 0.026, Orientation as input
REM Formula found by SHELXT: C3 Br4 Pb
CELL 0.71073 24.4632 8.0039 8.1963 90 99.745 90
ZERR 4 0.0015 0.0004 0.0005 0 0.002 0
LATT 7
SYMM -X,+Y,0.5-Z
SFAC C H Br N Pb
UNIT 24 68 16 8 4
SADI C N1 N1 C0AA
SADI C C2 C2 C0AA
SADI C4A C2 C2 C4
DELU C3 C2 C4 C4A C C0AA N1
SIMU N1 C C0AA C4 C4A C2 C3

L.S. 20
PLAN  20
TEMP 24.85
BOND $H
LIST 6
fmap 2
acta
OMIT -1 1 1
OMIT 18 0 2
OMIT 11 1 0
OMIT 18 2 2
OMIT 8 0 0
REM <olex2.extras>
REM <HklSrc "%.\\aj97b_a.hkl">
REM </olex2.extras>

WGHT    0.018700    7.288199
FVAR       0.16853   0.60761
PB1   5    0.250000    0.750000    0.500000    10.50000    0.04167    0.03443 =
         0.03115   -0.00174    0.00709   -0.00192
BR1   3    0.268705    0.437109    0.699141    11.00000    0.07560    0.05377 =
         0.05217    0.02285    0.02191    0.00726
BR2   3    0.371875    0.811527    0.586375    11.00000    0.04711    0.07244 =
         0.07086    0.00106    0.00774   -0.00896
N1    4    0.359025    0.227527    0.496481    11.00000    0.04709    0.08144 =
         0.07093   -0.00840    0.00268   -0.00071
PART 1
AFIX  33
H1AA  2    0.327837    0.287001    0.481795    21.00000   -1.20000
H1AB  2    0.371047    0.217363    0.400370    21.00000   -1.20000
H1AC  2    0.352546    0.126617    0.534647    21.00000   -1.20000
AFIX  33
PART 0
PART 2
H1BD  2    0.337163    0.278887    0.413745   -21.00000   -1.20000
H1BE  2    0.362678    0.120617    0.470471   -21.00000   -1.20000
H1BF  2    0.344049    0.234380    0.587937   -21.00000   -1.20000
AFIX   0
PART 0
C2    1    0.453671    0.237651    0.655890    11.00000    0.06662    0.07517 =
         0.10925    0.01020   -0.02338   -0.00590
PART 1
AFIX  13
H2A   2    0.450562    0.122659    0.694354    21.00000   -1.20000
AFIX  13
PART 0
PART 2
H2B   2    0.436308    0.158985    0.723185   -21.00000   -1.20000
AFIX   0
PART 0
C3    1    0.500000    0.321513    0.750000    10.50000    0.06238    0.07472 =
         0.14795    0.00000   -0.03783    0.00000
AFIX  23
H3A   2    0.485160    0.394066    0.826649    10.50000   -1.20000
H3B   2    0.514839    0.394075    0.673356    10.50000   -1.20000
AFIX   0
PART 1
C0AA  1    0.401903    0.313807    0.617921    21.00000    0.04966    0.07110 =
         0.08320   -0.00973    0.00056    0.00387
AFIX  23
H0AA  2    0.407223    0.424821    0.575791    21.00000   -1.20000
H0AB  2    0.387341    0.327299    0.720095    21.00000   -1.20000
AFIX   0
C4    1    0.479637    0.243626    0.481350    20.50000    0.03771    0.15172 =
         0.13024   -0.00915    0.00454    0.01423
AFIX 137
H4A   2    0.513769    0.181946    0.495417    20.50000   -1.50000
H4B   2    0.486517    0.357567    0.454354    20.50000   -1.50000
H4C   2    0.453629    0.194817    0.393420    20.50000   -1.50000
AFIX   0
PART 0
PART 2
C     1    0.414507    0.308946    0.525387   -21.00000    0.05858    0.08016 =
         0.05590   -0.00026    0.00051   -0.01504
AFIX  23
HA    2    0.429802    0.303520    0.423781   -21.00000   -1.20000
HB    2    0.409745    0.426000    0.550248   -21.00000   -1.20000
AFIX   0
C4A   1    0.480808    0.142494    0.509392   -20.50000    0.08124    0.14034 =
         0.14659   -0.02974   -0.01799    0.02469
AFIX 137
H4AA  2    0.489962    0.029424    0.542330   -20.50000   -1.50000
H4AB  2    0.513774    0.200307    0.492472   -20.50000   -1.50000
H4AC  2    0.454447    0.142488    0.408294   -20.50000   -1.50000
AFIX   0
HKLF 4

REM  aj97b_a.res in C2/c
REM R1 =  0.0199 for    1404 Fo > 4sig(Fo)  and  0.0239 for all    1548 data
REM     87 parameters refined using     77 restraints

END

WGHT      0.0187      7.2878

REM Highest difference peak  0.969,  deepest hole -0.724,  1-sigma level  0.099
Q1    1   0.3016  0.4485  0.7435  11.00000  0.05    0.97
Q2    1   0.2498  0.4748  0.7529  11.00000  0.05    0.48
Q3    1   0.2607  0.3601  0.6500  11.00000  0.05    0.43
Q4    1   0.5000  0.4550  0.7500  10.50000  0.05    0.37
Q5    1   0.3695  0.8926  0.6506  11.00000  0.05    0.37
Q6    1   0.2626  0.3129  0.2565  11.00000  0.05    0.30
Q7    1   0.3582  0.4685  0.5827  11.00000  0.05    0.29
Q8    1   0.4768  0.3335  0.4794  11.00000  0.05    0.28
Q9    1   0.5203  0.3000  0.4845  11.00000  0.05    0.27
Q10   1   0.2171  0.3880  0.7191  11.00000  0.05    0.27
Q11   1   0.2994 -0.0213  0.5093  11.00000  0.05    0.27
Q12   1   0.2733  0.4951  0.4538  11.00000  0.05    0.27
Q13   1   0.3700  0.1751  0.8635  11.00000  0.05    0.25
Q14   1   0.3331  0.8080  0.3952  11.00000  0.05    0.25
Q15   1   0.3538  0.2727  0.8366  11.00000  0.05    0.25
Q16   1   0.3411  0.5096  0.7042  11.00000  0.05    0.25
Q17   1   0.3473  0.2134  0.7709  11.00000  0.05    0.25
Q18   1   0.2424  0.2796  0.7434  11.00000  0.05    0.24
Q19   1   0.2727  0.2446  0.3760  11.00000  0.05    0.24
Q20   1   0.2537  0.5861  0.6386  11.00000  0.05    0.24
;
_shelx_res_checksum              48502
####################################################################### 
# 
# This file contains crystal structure data downloaded from the 
# Cambridge Structural Database (CSD) hosted by the Cambridge 
# Crystallographic Data Centre (CCDC).
# 
# Full information about CCDC data access policies and citation 
# guidelines are available at http://www.ccdc.cam.ac.uk/access/V1 
# 
# Audit and citation data items may have been added by the CCDC. 
# Please retain this information to preserve the provenance of 
# this file and to allow appropriate attribution of the data. 
# 
#######################################################################

data_g1_mono_p_0p65_a
_database_code_depnum_ccdc_archive 'CCDC 1521057'
_audit_update_record             
;
2016-12-06 deposited with the CCDC.
2017-04-24 downloaded from the CCDC.
;
_audit_creation_date             2015-12-14
_audit_creation_method           
;
Olex2 1.2
(compiled 2015.09.30 svn.r3233 for OlexSys, GUI svn.r5103)
;
_shelxl_version_number           2014-3
_chemical_name_common            ?
_chemical_name_systematic        'histammonium tetrabromoplumbate'
_chemical_formula_moiety         'Br4 Pb, C5 H11 N3'
_chemical_formula_sum            'C5 H11 Br4 N3 Pb'
_chemical_formula_weight         640.00
_chemical_melting_point          ?
loop_
_atom_type_symbol
_atom_type_description
_atom_type_scat_dispersion_real
_atom_type_scat_dispersion_imag
_atom_type_scat_source
C C 0.0033 0.0016 'International Tables Vol C Tables 4.2.6.8 and 6.1.1.4'
H H 0.0000 0.0000 'International Tables Vol C Tables 4.2.6.8 and 6.1.1.4'
Br Br -0.2901 2.4595 'International Tables Vol C Tables 4.2.6.8 and 6.1.1.4'
N N 0.0061 0.0033 'International Tables Vol C Tables 4.2.6.8 and 6.1.1.4'
Pb Pb -3.3944 10.1111 'International Tables Vol C Tables 4.2.6.8 and 6.1.1.4'

_shelx_space_group_comment       
;
The symmetry employed for this shelxl refinement is uniquely defined
by the following loop, which should always be used as a source of
symmetry information in preference to the above space-group names.
They are only intended as comments.
;
_space_group_crystal_system      monoclinic
_space_group_IT_number           14
_space_group_name_H-M_alt        'P 1 21/c 1'
_space_group_name_Hall           '-P 2ybc'
loop_
_space_group_symop_operation_xyz
'x, y, z'
'-x, y+1/2, -z+1/2'
'-x, -y, -z'
'x, -y-1/2, z-1/2'

_cell_length_a                   10.5412(13)
_cell_length_b                   11.5023(14)
_cell_length_c                   11.9250(14)
_cell_angle_alpha                90
_cell_angle_beta                 109.996(3)
_cell_angle_gamma                90
_cell_volume                     1358.7(3)
_cell_formula_units_Z            4
_cell_measurement_reflns_used    9286
_cell_measurement_temperature    100
_cell_measurement_theta_max      35.091
_cell_measurement_theta_min      2.538
_shelx_estimated_absorpt_T_max   ?
_shelx_estimated_absorpt_T_min   ?
_exptl_absorpt_coefficient_mu    24.147
_exptl_absorpt_correction_T_max  0.3430
_exptl_absorpt_correction_T_min  0.1363
_exptl_absorpt_correction_type   multi-scan
_exptl_absorpt_process_details   
;
SADABS-2014/2 (Bruker,2014/2) was used for absorption correction.
wR2(int) was 0.1624 before and 0.0629 after correction.
The Ratio of minimum to maximum transmission is 0.3974.
The \l/2 correction factor is Not present.
;
_exptl_crystal_colour            'clear light yellow'
_exptl_crystal_colour_lustre     clear
_exptl_crystal_colour_modifier   light
_exptl_crystal_colour_primary    yellow
_exptl_crystal_density_diffrn    3.129
_exptl_crystal_density_meas      ?
_exptl_crystal_density_method    ?
_exptl_crystal_description       plate
_exptl_crystal_F_000             1136
_exptl_crystal_preparation       ', Luminescent'
_exptl_crystal_recrystallization_method 
'Slow cool from concentrated HBr solution'
_exptl_crystal_size_max          0.13
_exptl_crystal_size_mid          0.1
_exptl_crystal_size_min          0.02
_exptl_special_details           
;
 ?
;
_exptl_transmission_factor_max   ?
_exptl_transmission_factor_min   ?
_diffrn_reflns_av_R_equivalents  0.0411
_diffrn_reflns_av_unetI/netI     0.0221
_diffrn_reflns_Laue_measured_fraction_full 0.999
_diffrn_reflns_Laue_measured_fraction_max 0.999
_diffrn_reflns_limit_h_max       16
_diffrn_reflns_limit_h_min       -16
_diffrn_reflns_limit_k_max       17
_diffrn_reflns_limit_k_min       -17
_diffrn_reflns_limit_l_max       18
_diffrn_reflns_limit_l_min       -18
_diffrn_reflns_number            44328
_diffrn_reflns_point_group_measured_fraction_full 0.999
_diffrn_reflns_point_group_measured_fraction_max 0.999
_diffrn_reflns_theta_full        25.242
_diffrn_reflns_theta_max         33.150
_diffrn_reflns_theta_min         2.538
_diffrn_ambient_temperature      100.0
_diffrn_detector_area_resol_mean ?
_diffrn_measured_fraction_theta_full 0.999
_diffrn_measured_fraction_theta_max 0.999
_diffrn_measurement_device_type  'Bruker APEX-II CCD'
_diffrn_measurement_method       '\f and \w scans'
_diffrn_radiation_type           MoK\a
_diffrn_radiation_wavelength     0.71073
_diffrn_source                   ?
_diffrn_special_details          ?
_diffrn_standards_number         0
_reflns_Friedel_coverage         0.000
_reflns_Friedel_fraction_full    .
_reflns_Friedel_fraction_max     .
_reflns_number_gt                4713
_reflns_number_total             5184
_reflns_special_details          
;
 Reflections were merged by SHELXL according to the crystal
 class for the calculation of statistics and refinement.
 
 _reflns_Friedel_fraction is defined as the number of unique
 Friedel pairs measured divided by the number that would be
 possible theoretically, ignoring centric projections and
 systematic absences.
;
_reflns_threshold_expression     'I > 2\s(I)'
_computing_cell_refinement       'SAINT v8.34A (Bruker, 2013)'
_computing_data_collection       ?
_computing_data_reduction        'SAINT v8.34A (Bruker, 2013)'
_computing_molecular_graphics    'Olex2 (Dolomanov et al., 2009)'
_computing_publication_material  'Olex2 (Dolomanov et al., 2009)'
_computing_structure_refinement  'XL (Sheldrick, 2008)'
_computing_structure_solution    ?
_refine_diff_density_max         1.610
_refine_diff_density_min         -1.231
_refine_diff_density_rms         0.177
_refine_ls_extinction_coef       .
_refine_ls_extinction_method     none
_refine_ls_goodness_of_fit_ref   1.067
_refine_ls_hydrogen_treatment    constr
_refine_ls_matrix_type           full
_refine_ls_number_parameters     119
_refine_ls_number_reflns         5184
_refine_ls_number_restraints     0
_refine_ls_R_factor_all          0.0222
_refine_ls_R_factor_gt           0.0177
_refine_ls_restrained_S_all      1.067
_refine_ls_shift/su_max          0.003
_refine_ls_shift/su_mean         0.000
_refine_ls_structure_factor_coef Fsqd
_refine_ls_weighting_details     
'w=1/[\s^2^(Fo^2^)+(0.0182P)^2^+0.6817P] where P=(Fo^2^+2Fc^2^)/3'
_refine_ls_weighting_scheme      calc
_refine_ls_wR_factor_gt          0.0394
_refine_ls_wR_factor_ref         0.0407
_refine_special_details          
;
1. Fixed Uiso
 At 1.2 times of:
  All C(H) groups, All C(H,H) groups, All N(H) groups, All N(H,H,H) groups
2.a Secondary CH2 refined with riding coordinates:
 C1(H1D,H1E), C2(H2A,H2B)
2.b Aromatic/amide H refined with riding coordinates:
 N3(H3), N2(H2), C5(H5), C4(H4)
2.c Idealised Me refined as rotating group:
 N1(H1A,H1B,H1C)
;
_atom_sites_solution_hydrogens   geom
_atom_sites_solution_primary     ?
_atom_sites_solution_secondary   ?
loop_
_atom_site_label
_atom_site_type_symbol
_atom_site_fract_x
_atom_site_fract_y
_atom_site_fract_z
_atom_site_U_iso_or_equiv
_atom_site_adp_type
_atom_site_occupancy
_atom_site_site_symmetry_order
_atom_site_calc_flag
_atom_site_refinement_flags_posn
_atom_site_refinement_flags_adp
_atom_site_refinement_flags_occupancy
_atom_site_disorder_assembly
_atom_site_disorder_group
Pb1 Pb 0.48300(2) 0.77609(2) 0.26029(2) 0.00947(2) Uani 1 1 d . . . . .
Br1 Br 0.77364(2) 0.72689(2) 0.36550(2) 0.01341(4) Uani 1 1 d . . . . .
Br3 Br 0.49844(2) 0.74322(2) 0.02337(2) 0.01643(5) Uani 1 1 d . . . . .
Br4 Br 0.43269(2) 0.52672(2) 0.26154(2) 0.01458(4) Uani 1 1 d . . . . .
Br2 Br 0.18300(2) 0.81139(2) 0.13641(2) 0.01534(5) Uani 1 1 d . . . . .
N1 N 0.7270(2) 0.50563(18) 0.53289(17) 0.0158(4) Uani 1 1 d . . . . .
H1A H 0.6865 0.5674 0.4869 0.019 Uiso 1 1 calc GR . . . .
H1B H 0.6678 0.4712 0.5630 0.019 Uiso 1 1 calc GR . . . .
H1C H 0.7531 0.4534 0.4877 0.019 Uiso 1 1 calc GR . . . .
N3 N 1.1709(2) 0.43965(18) 0.83975(17) 0.0160(4) Uani 1 1 d . . . . .
H3 H 1.1958 0.3832 0.8020 0.019 Uiso 1 1 calc R . . . .
N2 N 1.1781(2) 0.57280(19) 0.96682(18) 0.0200(4) Uani 1 1 d . . . . .
H2 H 1.2086 0.6204 1.0279 0.024 Uiso 1 1 calc R . . . .
C5 C 1.2515(3) 0.4942(2) 0.9360(2) 0.0201(5) Uani 1 1 d . . . . .
H5 H 1.3449 0.4793 0.9754 0.024 Uiso 1 1 calc R . . . .
C1 C 0.8479(2) 0.5464(2) 0.63316(19) 0.0153(4) Uani 1 1 d . . . . .
H1D H 0.8185 0.5957 0.6878 0.018 Uiso 1 1 calc R . . . .
H1E H 0.9057 0.5941 0.6010 0.018 Uiso 1 1 calc R . . . .
C3 C 1.0418(2) 0.4849(2) 0.80786(19) 0.0139(4) Uani 1 1 d . . . . .
C2 C 0.9283(2) 0.4438(2) 0.7016(2) 0.0170(4) Uani 1 1 d . . . . .
H2A H 0.8685 0.3923 0.7277 0.020 Uiso 1 1 calc R . . . .
H2B H 0.9647 0.3984 0.6488 0.020 Uiso 1 1 calc R . . . .
C4 C 1.0473(2) 0.5693(2) 0.8894(2) 0.0185(4) Uani 1 1 d . . . . .
H4 H 0.9746 0.6166 0.8923 0.022 Uiso 1 1 calc R . . . .

loop_
_atom_site_aniso_label
_atom_site_aniso_U_11
_atom_site_aniso_U_22
_atom_site_aniso_U_33
_atom_site_aniso_U_23
_atom_site_aniso_U_13
_atom_site_aniso_U_12
Pb1 0.01098(4) 0.00923(4) 0.00861(4) 0.00033(2) 0.00389(3) -0.00002(3)
Br1 0.01072(9) 0.01527(10) 0.01443(9) 0.00108(7) 0.00456(8) -0.00031(7)
Br3 0.02055(11) 0.02086(11) 0.01025(9) -0.00013(8) 0.00834(8) 0.00067(9)
Br4 0.01806(10) 0.00871(9) 0.01685(9) -0.00048(7) 0.00580(8) -0.00035(7)
Br2 0.01218(10) 0.01623(10) 0.01802(10) 0.00010(8) 0.00572(8) 0.00212(8)
N1 0.0138(9) 0.0183(9) 0.0140(8) 0.0014(7) 0.0030(7) -0.0006(7)
N3 0.0137(9) 0.0154(9) 0.0176(8) -0.0023(7) 0.0037(7) 0.0035(7)
N2 0.0186(10) 0.0209(10) 0.0167(8) -0.0061(8) 0.0013(8) 0.0004(8)
C5 0.0140(10) 0.0217(12) 0.0199(11) -0.0015(9) -0.0001(9) 0.0038(9)
C1 0.0129(10) 0.0153(10) 0.0139(9) 0.0003(8) -0.0002(8) -0.0026(8)
C3 0.0117(9) 0.0155(10) 0.0132(9) 0.0007(8) 0.0027(8) 0.0021(8)
C2 0.0145(10) 0.0151(10) 0.0169(10) -0.0008(8) -0.0005(8) 0.0011(8)
C4 0.0160(10) 0.0201(11) 0.0175(10) -0.0029(9) 0.0030(8) 0.0043(9)

_geom_special_details            
;
 All esds (except the esd in the dihedral angle between two l.s. planes)
 are estimated using the full covariance matrix.  The cell esds are taken
 into account individually in the estimation of esds in distances, angles
 and torsion angles; correlations between esds in cell parameters are only
 used when they are defined by crystal symmetry.  An approximate (isotropic)
 treatment of cell esds is used for estimating esds involving l.s. planes.
;
loop_
_geom_bond_atom_site_label_1
_geom_bond_atom_site_label_2
_geom_bond_distance
_geom_bond_site_symmetry_2
_geom_bond_publ_flag
Pb1 Br1 2.9414(4) . ?
Pb1 Br3 2.9096(4) . ?
Pb1 Br3 3.0934(4) 4_576 ?
Pb1 Br4 2.9179(4) . ?
Pb1 Br4 3.0539(4) 2_655 ?
Pb1 Br2 3.0253(4) . ?
Br3 Pb1 3.0934(4) 4_575 ?
Br4 Pb1 3.0539(4) 2_645 ?
N1 H1A 0.9100 . ?
N1 H1B 0.9100 . ?
N1 H1C 0.9100 . ?
N1 C1 1.494(3) . ?
N3 H3 0.8800 . ?
N3 C5 1.329(3) . ?
N3 C3 1.383(3) . ?
N2 H2 0.8800 . ?
N2 C5 1.321(3) . ?
N2 C4 1.373(3) . ?
C5 H5 0.9500 . ?
C1 H1D 0.9900 . ?
C1 H1E 0.9900 . ?
C1 C2 1.518(3) . ?
C3 C2 1.491(3) . ?
C3 C4 1.361(3) . ?
C2 H2A 0.9900 . ?
C2 H2B 0.9900 . ?
C4 H4 0.9500 . ?

loop_
_geom_angle_atom_site_label_1
_geom_angle_atom_site_label_2
_geom_angle_atom_site_label_3
_geom_angle
_geom_angle_site_symmetry_1
_geom_angle_site_symmetry_3
_geom_angle_publ_flag
Br1 Pb1 Br3 82.396(8) . 4_576 ?
Br1 Pb1 Br4 85.809(8) . 2_655 ?
Br1 Pb1 Br2 175.188(7) . . ?
Br3 Pb1 Br1 89.612(9) . . ?
Br3 Pb1 Br3 167.015(6) . 4_576 ?
Br3 Pb1 Br4 85.717(7) . 2_655 ?
Br3 Pb1 Br4 87.011(7) . . ?
Br3 Pb1 Br2 86.533(9) . . ?
Br4 Pb1 Br1 88.472(8) . . ?
Br4 Pb1 Br3 103.788(6) 2_655 4_576 ?
Br4 Pb1 Br3 82.580(6) . 4_576 ?
Br4 Pb1 Br4 170.773(4) . 2_655 ?
Br4 Pb1 Br2 88.453(7) . . ?
Br2 Pb1 Br3 100.870(8) . 4_576 ?
Br2 Pb1 Br4 96.761(8) . 2_655 ?
Pb1 Br3 Pb1 173.261(10) . 4_575 ?
Pb1 Br4 Pb1 150.319(10) . 2_645 ?
H1A N1 H1B 109.5 . . ?
H1A N1 H1C 109.5 . . ?
H1B N1 H1C 109.5 . . ?
C1 N1 H1A 109.5 . . ?
C1 N1 H1B 109.5 . . ?
C1 N1 H1C 109.5 . . ?
C5 N3 H3 125.1 . . ?
C5 N3 C3 109.8(2) . . ?
C3 N3 H3 125.1 . . ?
C5 N2 H2 125.0 . . ?
C5 N2 C4 110.0(2) . . ?
C4 N2 H2 125.0 . . ?
N3 C5 H5 126.3 . . ?
N2 C5 N3 107.5(2) . . ?
N2 C5 H5 126.3 . . ?
N1 C1 H1D 109.5 . . ?
N1 C1 H1E 109.5 . . ?
N1 C1 C2 110.69(19) . . ?
H1D C1 H1E 108.1 . . ?
C2 C1 H1D 109.5 . . ?
C2 C1 H1E 109.5 . . ?
N3 C3 C2 122.8(2) . . ?
C4 C3 N3 105.9(2) . . ?
C4 C3 C2 131.3(2) . . ?
C1 C2 H2A 109.6 . . ?
C1 C2 H2B 109.6 . . ?
C3 C2 C1 110.4(2) . . ?
C3 C2 H2A 109.6 . . ?
C3 C2 H2B 109.6 . . ?
H2A C2 H2B 108.1 . . ?
N2 C4 H4 126.6 . . ?
C3 C4 N2 106.8(2) . . ?
C3 C4 H4 126.6 . . ?

_shelx_res_file                  
;
TITL g1_mono_P_0p65_a.res in P2(1)/c
REM Old TITL g1_mono_P_0p65 in P2(1)/c
REM SHELXT solution in P2(1)/c
REM R1 0.068, Rweak 0.002, Alpha 0.019, Orientation as input
REM Formula found by SHELXT: C5 N3 Br4 Pb
CELL 0.71073 10.5412 11.5023 11.925 90 109.996 90
ZERR 4 0.0013 0.0014 0.0014 0 0.003 0
LATT 1
SYMM -X,0.5+Y,0.5-Z
SFAC C H Br N Pb
UNIT 20 44 16 12 4

L.S. 50
PLAN  20
TEMP -173.15
BOND $H
LIST 6
fmap 2
ACTA
OMIT 4 0 0
REM <olex2.extras>
REM <HklSrc "%.\\g1_mono_P_0p65_a.hkl">
REM </olex2.extras>

WGHT    0.018200    0.681700
FVAR       0.14734
PB1   5    0.482997    0.776087    0.260290    11.00000    0.01098    0.00923 =
         0.00861    0.00033    0.00389   -0.00002
BR1   3    0.773642    0.726891    0.365503    11.00000    0.01072    0.01527 =
         0.01443    0.00108    0.00456   -0.00031
BR3   3    0.498439    0.743225    0.023374    11.00000    0.02055    0.02086 =
         0.01025   -0.00013    0.00834    0.00067
BR4   3    0.432687    0.526716    0.261538    11.00000    0.01806    0.00871 =
         0.01685   -0.00048    0.00580   -0.00035
BR2   3    0.182999    0.811395    0.136414    11.00000    0.01218    0.01623 =
         0.01802    0.00010    0.00572    0.00212
N1    4    0.727004    0.505629    0.532886    11.00000    0.01376    0.01825 =
         0.01399    0.00143    0.00299   -0.00057
AFIX 137
H1A   2    0.686501    0.567423    0.486898    11.00000   -1.20000
H1B   2    0.667773    0.471232    0.562958    11.00000   -1.20000
H1C   2    0.753098    0.453404    0.487708    11.00000   -1.20000
AFIX   0
N3    4    1.170854    0.439649    0.839751    11.00000    0.01371    0.01545 =
         0.01757   -0.00232    0.00368    0.00352
AFIX  43
H3    2    1.195804    0.383214    0.801982    11.00000   -1.20000
AFIX   0
N2    4    1.178150    0.572803    0.966815    11.00000    0.01863    0.02088 =
         0.01673   -0.00611    0.00130    0.00035
AFIX  43
H2    2    1.208642    0.620426    1.027936    11.00000   -1.20000
AFIX   0
C5    1    1.251530    0.494173    0.936006    11.00000    0.01402    0.02169 =
         0.01987   -0.00149   -0.00011    0.00376
AFIX  43
H5    2    1.344899    0.479323    0.975449    11.00000   -1.20000
AFIX   0
C1    1    0.847867    0.546377    0.633155    11.00000    0.01291    0.01526 =
         0.01389    0.00030   -0.00022   -0.00264
AFIX  23
H1D   2    0.818529    0.595660    0.687837    11.00000   -1.20000
H1E   2    0.905745    0.594083    0.601018    11.00000   -1.20000
AFIX   0
C3    1    1.041782    0.484940    0.807860    11.00000    0.01167    0.01554 =
         0.01325    0.00072    0.00268    0.00209
C2    1    0.928319    0.443815    0.701581    11.00000    0.01452    0.01507 =
         0.01694   -0.00078   -0.00050    0.00113
AFIX  23
H2A   2    0.868453    0.392314    0.727660    11.00000   -1.20000
H2B   2    0.964686    0.398419    0.648838    11.00000   -1.20000
AFIX   0
C4    1    1.047313    0.569263    0.889420    11.00000    0.01596    0.02009 =
         0.01746   -0.00293    0.00302    0.00432
AFIX  43
H4    2    0.974618    0.616592    0.892267    11.00000   -1.20000
AFIX   0
HKLF 4

REM  g1_mono_P_0p65_a.res in P2(1)/c
REM R1 =  0.0177 for    4713 Fo > 4sig(Fo)  and  0.0222 for all    5184 data
REM    119 parameters refined using      0 restraints

END

WGHT      0.0182      0.6817

REM Highest difference peak  1.610,  deepest hole -1.231,  1-sigma level  0.177
Q1    1   0.1854  0.7395  0.1450  11.00000  0.05    1.55
Q2    1   0.4958  0.6957  0.0189  11.00000  0.05    1.23
Q3    1   0.5585  0.5313  0.2459  11.00000  0.05    1.21
Q4    1   0.5052  0.7774  0.2159  11.00000  0.05    1.18
Q5    1   0.4795  0.6859  0.2531  11.00000  0.05    1.08
Q6    1   0.5775  0.8175  0.2770  11.00000  0.05    1.01
Q7    1   0.3794  0.8036  0.2480  11.00000  0.05    0.99
Q8    1   0.7778  0.8152  0.3771  11.00000  0.05    0.94
Q9    1   0.3822  0.7407  0.2405  11.00000  0.05    0.89
Q10   1   0.8822  0.6836  0.8461  11.00000  0.05    0.81
Q11   1   0.4488  0.5239  0.2269  11.00000  0.05    0.74
Q12   1   1.1777  0.6425  1.1343  11.00000  0.05    0.70
Q13   1   0.7853  0.7363  0.6297  11.00000  0.05    0.70
Q14   1   0.5896  0.7466  0.2826  11.00000  0.05    0.69
Q15   1   0.8790  0.4373  0.8419  11.00000  0.05    0.65
Q16   1   0.2739  0.8541  0.1422  11.00000  0.05    0.63
Q17   1   0.0772  0.8201 -0.0113  11.00000  0.05    0.62
Q18   1   0.7142  0.4791  0.3945  11.00000  0.05    0.61
Q19   1   0.8638  0.5076  0.8691  11.00000  0.05    0.58
Q20   1   0.5398  0.7825  0.3425  11.00000  0.05    0.58
;
_shelx_res_checksum              36943
####################################################################### 
# 
# This file contains crystal structure data downloaded from the 
# Cambridge Structural Database (CSD) hosted by the Cambridge 
# Crystallographic Data Centre (CCDC).
# 
# Full information about CCDC data access policies and citation 
# guidelines are available at http://www.ccdc.cam.ac.uk/access/V1 
# 
# Audit and citation data items may have been added by the CCDC. 
# Please retain this information to preserve the provenance of 
# this file and to allow appropriate attribution of the data. 
# 
#######################################################################

data_p21c_2
_database_code_depnum_ccdc_archive 'CCDC 1521059'
_audit_update_record             
;
2016-12-06 deposited with the CCDC.
2017-04-24 downloaded from the CCDC.
;
_audit_creation_date             2015-11-12
_audit_creation_method           
;
Olex2 1.2
(compiled 2015.09.30 svn.r3233 for OlexSys, GUI svn.r5103)
;
_shelxl_version_number           2014-3
_chemical_name_common            ?
_chemical_name_systematic        'octanediammonium tetrabromoplumbate'
_chemical_formula_moiety         '(Br4 Pb1), C8 H22 N2'
_chemical_formula_sum            'C8 H22 Br4 N2 Pb'
_chemical_formula_weight         673.10
_chemical_melting_point          ?
loop_
_atom_type_symbol
_atom_type_description
_atom_type_scat_dispersion_real
_atom_type_scat_dispersion_imag
_atom_type_scat_source
C C 0.0033 0.0016 'International Tables Vol C Tables 4.2.6.8 and 6.1.1.4'
H H 0.0000 0.0000 'International Tables Vol C Tables 4.2.6.8 and 6.1.1.4'
Br Br -0.2901 2.4595 'International Tables Vol C Tables 4.2.6.8 and 6.1.1.4'
N N 0.0061 0.0033 'International Tables Vol C Tables 4.2.6.8 and 6.1.1.4'
Pb Pb -3.3944 10.1111 'International Tables Vol C Tables 4.2.6.8 and 6.1.1.4'

_shelx_space_group_comment       
;
The symmetry employed for this shelxl refinement is uniquely defined
by the following loop, which should always be used as a source of
symmetry information in preference to the above space-group names.
They are only intended as comments.
;
_space_group_crystal_system      monoclinic
_space_group_IT_number           14
_space_group_name_H-M_alt        'P 1 21/c 1'
_space_group_name_Hall           '-P 2ybc'
loop_
_space_group_symop_operation_xyz
'x, y, z'
'-x, y+1/2, -z+1/2'
'-x, -y, -z'
'x, -y-1/2, z-1/2'

_cell_length_a                   13.807(3)
_cell_length_b                   7.9891(14)
_cell_length_c                   8.2769(14)
_cell_angle_alpha                90
_cell_angle_beta                 104.340(6)
_cell_angle_gamma                90
_cell_volume                     884.5(3)
_cell_formula_units_Z            2
_cell_measurement_reflns_used    6235
_cell_measurement_temperature    298
_cell_measurement_theta_max      30.49
_cell_measurement_theta_min      2.970
_shelx_estimated_absorpt_T_max   ?
_shelx_estimated_absorpt_T_min   ?
_exptl_absorpt_coefficient_mu    18.551
_exptl_absorpt_correction_T_max  0.7461
_exptl_absorpt_correction_T_min  0.3635
_exptl_absorpt_correction_type   multi-scan
_exptl_absorpt_process_details   
;
SADABS-2014/2 (Bruker,2014/2) was used for absorption correction.
wR2(int) was 0.1278 before and 0.0503 after correction.
The Ratio of minimum to maximum transmission is 0.4872.
The \l/2 correction factor is 0.00150.
;
_exptl_crystal_colour            'clear colourless'
_exptl_crystal_colour_lustre     clear
_exptl_crystal_colour_modifier   .
_exptl_crystal_colour_primary    colourless
_exptl_crystal_density_diffrn    2.527
_exptl_crystal_density_meas      ?
_exptl_crystal_density_method    ?
_exptl_crystal_description       plate
_exptl_crystal_F_000             612
_exptl_crystal_preparation       ', Luminescent'
_exptl_crystal_recrystallization_method 
'Slow cooling from concentrated hydrobromic acid'
_exptl_crystal_size_max          0.05
_exptl_crystal_size_mid          0.03
_exptl_crystal_size_min          0.01
_exptl_special_details           
;
 ?
;
_exptl_transmission_factor_max   ?
_exptl_transmission_factor_min   ?
_diffrn_reflns_av_R_equivalents  0.0377
_diffrn_reflns_av_unetI/netI     0.0284
_diffrn_reflns_Laue_measured_fraction_full 0.999
_diffrn_reflns_Laue_measured_fraction_max 1.000
_diffrn_reflns_limit_h_max       19
_diffrn_reflns_limit_h_min       -18
_diffrn_reflns_limit_k_max       11
_diffrn_reflns_limit_k_min       -11
_diffrn_reflns_limit_l_max       11
_diffrn_reflns_limit_l_min       -10
_diffrn_reflns_number            12418
_diffrn_reflns_point_group_measured_fraction_full 0.999
_diffrn_reflns_point_group_measured_fraction_max 1.000
_diffrn_reflns_theta_full        25.242
_diffrn_reflns_theta_max         30.506
_diffrn_reflns_theta_min         2.970
_diffrn_ambient_temperature      298
_diffrn_detector_area_resol_mean ?
_diffrn_measured_fraction_theta_full 0.999
_diffrn_measured_fraction_theta_max 1.000
_diffrn_measurement_device_type  'Bruker APEX-II CCD'
_diffrn_measurement_method       '\f and \w scans'
_diffrn_radiation_type           MoK\a
_diffrn_radiation_wavelength     0.71073
_diffrn_source                   ?
_diffrn_standards_number         0
_reflns_Friedel_coverage         0.000
_reflns_Friedel_fraction_full    .
_reflns_Friedel_fraction_max     .
_reflns_number_gt                2216
_reflns_number_total             2706
_reflns_special_details          
;
 Reflections were merged by SHELXL according to the crystal
 class for the calculation of statistics and refinement.
 
 _reflns_Friedel_fraction is defined as the number of unique
 Friedel pairs measured divided by the number that would be
 possible theoretically, ignoring centric projections and
 systematic absences.
;
_reflns_threshold_expression     'I > 2\s(I)'
_computing_cell_refinement       'SAINT v8.34A (Bruker, 2013)'
_computing_data_collection       ?
_computing_data_reduction        'SAINT v8.34A (Bruker, 2013)'
_computing_molecular_graphics    'Olex2 (Dolomanov et al., 2009)'
_computing_publication_material  'Olex2 (Dolomanov et al., 2009)'
_computing_structure_refinement  'XL (Sheldrick, 2008)'
_computing_structure_solution    ?
_refine_diff_density_max         1.442
_refine_diff_density_min         -0.754
_refine_diff_density_rms         0.147
_refine_ls_extinction_coef       .
_refine_ls_extinction_method     none
_refine_ls_goodness_of_fit_ref   1.046
_refine_ls_hydrogen_treatment    constr
_refine_ls_matrix_type           full
_refine_ls_number_parameters     90
_refine_ls_number_reflns         2706
_refine_ls_number_restraints     68
_refine_ls_R_factor_all          0.0373
_refine_ls_R_factor_gt           0.0272
_refine_ls_restrained_S_all      1.050
_refine_ls_shift/su_max          0.001
_refine_ls_shift/su_mean         0.000
_refine_ls_structure_factor_coef Fsqd
_refine_ls_weighting_details     
'w=1/[\s^2^(Fo^2^)+(0.0393P)^2^+0.4830P] where P=(Fo^2^+2Fc^2^)/3'
_refine_ls_weighting_scheme      calc
_refine_ls_wR_factor_gt          0.0694
_refine_ls_wR_factor_ref         0.0732
_refine_special_details          
;
 ?
;
_olex2_refinement_description    
;
1. Fixed Uiso
 At 1.2 times of:
  All C(H,H) groups, All C(H,H,H,H) groups, All N(H,H,H,H,H,H) groups
2. Restrained distances
 C1A-C2
 1.54 with sigma of 0.01
 C4A-C3 \\sim C3-C4
 with sigma of 0.02
 C4-C4_$1 \\sim C4A-C4A_$1
 with sigma of 0.02
 C1-N1 \\sim N1-C1A
 with sigma of 0.02
 C1-C2 \\sim C2-C1A
 with sigma of 0.01
3. Rigid bond restraints
 N1, C1, C2, C3, C4, C4A
 with sigma for 1-2 distances of 0.01 and sigma for 1-3 distances of 0.01
4. Uiso/Uaniso restraints and constraints
N1 \\sim C1 \\sim C2 \\sim C1A: within 2A with sigma of 0.02 and sigma for
terminal atoms of 0.04
N1 \\sim C1 \\sim C2 \\sim C3 \\sim C4 \\sim C4A: within 2A with sigma of 0.04
and sigma for terminal atoms of 0.08
5. Others
 Sof(H1BD)=Sof(H1BE)=Sof(H1BF)=Sof(H2BC)=Sof(H2BD)=Sof(C1A)=Sof(H1AD)=
 Sof(H1AE)=1-FVAR(1)
 Sof(H1AA)=Sof(H1AB)=Sof(H1AC)=Sof(C1)=Sof(H1A)=Sof(H1B)=Sof(H2AA)=Sof(H2AB)=
 FVAR(1)
 Sof(H3BC)=Sof(H3BD)=Sof(C4A)=Sof(H4AA)=Sof(H4AB)=1-FVAR(2)
 Sof(H3AA)=Sof(H3AB)=Sof(C4)=Sof(H4A)=Sof(H4B)=FVAR(2)
6.a Secondary CH2 refined with riding coordinates:
 C1(H1A,H1B), C2(H2AA,H2AB), C2(H2BC,H2BD), C3(H3AA,H3AB), C3(H3BC,H3BD),
 C4(H4A,H4B), C4A(H4AA,H4AB), C1A(H1AD,H1AE)
6.b Me refined with riding coordinates:
 N1(H1AA,H1AB,H1AC), N1(H1BD,H1BE,H1BF)
;
_atom_sites_solution_hydrogens   geom
_atom_sites_solution_primary     ?
_atom_sites_solution_secondary   ?
loop_
_atom_site_label
_atom_site_type_symbol
_atom_site_fract_x
_atom_site_fract_y
_atom_site_fract_z
_atom_site_U_iso_or_equiv
_atom_site_adp_type
_atom_site_occupancy
_atom_site_site_symmetry_order
_atom_site_calc_flag
_atom_site_refinement_flags_posn
_atom_site_refinement_flags_adp
_atom_site_refinement_flags_occupancy
_atom_site_disorder_assembly
_atom_site_disorder_group
Pb1 Pb 0.5000 1.0000 0.5000 0.03724(8) Uani 1 2 d S T P . .
Br1 Br 0.53599(4) 0.80948(6) 0.20908(5) 0.05534(13) Uani 1 1 d . . . . .
Br2 Br 0.71947(4) 1.06671(7) 0.61994(7) 0.06226(14) Uani 1 1 d . . . . .
N1 N 0.3093(4) -0.0231(5) 0.9844(7) 0.0636(11) Uani 1 1 d D U . . .
H1AA H 0.3637 0.0343 1.0343 0.076 Uiso 0.261(17) 1 calc R . . A 1
H1AB H 0.3009 -0.1080 1.0492 0.076 Uiso 0.261(17) 1 calc R . . A 1
H1AC H 0.3163 -0.0626 0.8874 0.076 Uiso 0.261(17) 1 calc R . . A 1
H1BD H 0.3681 0.0135 0.9731 0.076 Uiso 0.739(17) 1 calc R . . A 2
H1BE H 0.3028 0.0019 1.0859 0.076 Uiso 0.739(17) 1 calc R . . A 2
H1BF H 0.3058 -0.1336 0.9701 0.076 Uiso 0.739(17) 1 calc R . . A 2
C1 C 0.2196(9) 0.090(2) 0.954(3) 0.070(4) Uani 0.261(17) 1 d D U . A 1
H1A H 0.2127 0.1343 1.0600 0.084 Uiso 0.261(17) 1 calc R . . A 1
H1B H 0.2293 0.1833 0.8852 0.084 Uiso 0.261(17) 1 calc R . . A 1
C2 C 0.1277(6) 0.0002(8) 0.8720(14) 0.109(3) Uani 1 1 d D U . . .
H2AA H 0.0937 -0.0265 0.9581 0.131 Uiso 0.261(17) 1 calc R . . A 1
H2AB H 0.1484 -0.1055 0.8336 0.131 Uiso 0.261(17) 1 calc R . . A 1
H2BC H 0.1158 0.0375 0.9769 0.131 Uiso 0.739(17) 1 calc R . . A 2
H2BD H 0.1247 -0.1210 0.8686 0.131 Uiso 0.739(17) 1 calc R . . A 2
C3 C 0.0501(6) 0.0728(14) 0.7281(11) 0.123(3) Uani 1 1 d D U . . .
H3AA H 0.0674 0.1874 0.7087 0.148 Uiso 0.591(19) 1 calc R . . B 1
H3AB H -0.0145 0.0734 0.7548 0.148 Uiso 0.591(19) 1 calc R . . B 1
H3BC H 0.0498 0.1896 0.7598 0.148 Uiso 0.409(19) 1 calc R . . B 2
H3BD H -0.0113 0.0274 0.7474 0.148 Uiso 0.409(19) 1 calc R . . B 2
C4 C 0.0440(8) -0.031(2) 0.5711(15) 0.088(4) Uani 0.591(19) 1 d D U . B 1
H4A H 0.0341 -0.1481 0.5942 0.106 Uiso 0.591(19) 1 calc R . . B 1
H4B H 0.1061 -0.0214 0.5372 0.106 Uiso 0.591(19) 1 calc R . . B 1
C4A C 0.0244(15) 0.0844(19) 0.5354(19) 0.097(6) Uani 0.409(19) 1 d D U . B 2
H4AA H 0.0845 0.1041 0.4978 0.116 Uiso 0.409(19) 1 calc R . . B 2
H4AB H -0.0217 0.1761 0.4973 0.116 Uiso 0.409(19) 1 calc R . . B 2
C1A C 0.2275(5) 0.0585(12) 0.8571(14) 0.076(3) Uani 0.739(17) 1 d D U . A 2
H1AD H 0.2320 0.1790 0.8716 0.092 Uiso 0.739(17) 1 calc R . . A 2
H1AE H 0.2352 0.0327 0.7465 0.092 Uiso 0.739(17) 1 calc R . . A 2

loop_
_atom_site_aniso_label
_atom_site_aniso_U_11
_atom_site_aniso_U_22
_atom_site_aniso_U_33
_atom_site_aniso_U_23
_atom_site_aniso_U_13
_atom_site_aniso_U_12
Pb1 0.05274(13) 0.03129(11) 0.03004(11) -0.00098(7) 0.01469(8) -0.00141(8)
Br1 0.0752(3) 0.0476(2) 0.0467(2) -0.01857(18) 0.0216(2) -0.0011(2)
Br2 0.0578(3) 0.0633(3) 0.0691(3) 0.0016(2) 0.0221(2) -0.0049(2)
N1 0.061(3) 0.063(3) 0.064(3) 0.0047(19) 0.011(2) -0.0013(18)
C1 0.074(7) 0.085(9) 0.054(9) 0.011(8) 0.022(6) 0.022(6)
C2 0.085(5) 0.120(7) 0.119(6) 0.000(4) 0.019(4) 0.016(4)
C3 0.081(5) 0.170(8) 0.107(5) -0.029(6) 0.000(4) 0.032(5)
C4 0.055(6) 0.110(10) 0.103(7) -0.005(7) 0.027(6) 0.022(6)
C4A 0.062(10) 0.120(16) 0.106(7) -0.031(10) 0.016(8) -0.016(10)
C1A 0.075(5) 0.065(4) 0.086(6) 0.009(5) 0.015(4) -0.007(4)

_geom_special_details            
;
 All esds (except the esd in the dihedral angle between two l.s. planes)
 are estimated using the full covariance matrix.  The cell esds are taken
 into account individually in the estimation of esds in distances, angles
 and torsion angles; correlations between esds in cell parameters are only
 used when they are defined by crystal symmetry.  An approximate (isotropic)
 treatment of cell esds is used for estimating esds involving l.s. planes.
;
loop_
_geom_bond_atom_site_label_1
_geom_bond_atom_site_label_2
_geom_bond_distance
_geom_bond_site_symmetry_2
_geom_bond_publ_flag
Pb1 Br1 2.9881(6) 4_576 ?
Pb1 Br1 2.9924(5) . ?
Pb1 Br1 2.9881(6) 2_655 ?
Pb1 Br1 2.9924(5) 3_676 ?
Pb1 Br2 2.9936(7) . ?
Pb1 Br2 2.9936(7) 3_676 ?
Br1 Pb1 2.9881(6) 2_645 ?
N1 H1AA 0.8900 . ?
N1 H1AB 0.8900 . ?
N1 H1AC 0.8900 . ?
N1 H1BD 0.8900 . ?
N1 H1BE 0.8900 . ?
N1 H1BF 0.8900 . ?
N1 C1 1.502(15) . ?
N1 C1A 1.490(9) . ?
C1 H1A 0.9700 . ?
C1 H1B 0.9700 . ?
C1 C2 1.469(12) . ?
C2 H2AA 0.9700 . ?
C2 H2AB 0.9700 . ?
C2 H2BC 0.9700 . ?
C2 H2BD 0.9700 . ?
C2 C3 1.507(12) . ?
C2 C1A 1.487(8) . ?
C3 H3AA 0.9700 . ?
C3 H3AB 0.9700 . ?
C3 H3BC 0.9700 . ?
C3 H3BD 0.9700 . ?
C3 C4 1.527(14) . ?
C3 C4A 1.548(16) . ?
C4 C4 1.55(2) 3_556 ?
C4 H4A 0.9700 . ?
C4 H4B 0.9700 . ?
C4A C4A 1.56(2) 3_556 ?
C4A H4AA 0.9700 . ?
C4A H4AB 0.9700 . ?
C1A H1AD 0.9700 . ?
C1A H1AE 0.9700 . ?

loop_
_geom_angle_atom_site_label_1
_geom_angle_atom_site_label_2
_geom_angle_atom_site_label_3
_geom_angle
_geom_angle_site_symmetry_1
_geom_angle_site_symmetry_3
_geom_angle_publ_flag
Br1 Pb1 Br1 180.0 4_576 2_655 ?
Br1 Pb1 Br1 90.471(13) 4_576 . ?
Br1 Pb1 Br1 89.529(13) 2_655 . ?
Br1 Pb1 Br1 90.471(13) 2_655 3_676 ?
Br1 Pb1 Br1 89.529(13) 4_576 3_676 ?
Br1 Pb1 Br1 180.0 3_676 . ?
Br1 Pb1 Br2 89.929(16) . 3_676 ?
Br1 Pb1 Br2 86.892(16) 2_655 3_676 ?
Br1 Pb1 Br2 93.108(15) 4_576 3_676 ?
Br1 Pb1 Br2 90.071(16) 3_676 3_676 ?
Br1 Pb1 Br2 90.070(16) . . ?
Br1 Pb1 Br2 86.892(15) 4_576 . ?
Br1 Pb1 Br2 93.108(15) 2_655 . ?
Br1 Pb1 Br2 89.930(16) 3_676 . ?
Br2 Pb1 Br2 180.0 3_676 . ?
Pb1 Br1 Pb1 148.208(18) 2_645 . ?
H1AA N1 H1AB 109.5 . . ?
H1AA N1 H1AC 109.5 . . ?
H1AB N1 H1AC 109.5 . . ?
H1BD N1 H1BE 109.5 . . ?
H1BD N1 H1BF 109.5 . . ?
H1BE N1 H1BF 109.5 . . ?
C1 N1 H1AA 109.5 . . ?
C1 N1 H1AB 109.5 . . ?
C1 N1 H1AC 109.5 . . ?
C1A N1 H1BD 109.5 . . ?
C1A N1 H1BE 109.5 . . ?
C1A N1 H1BF 109.5 . . ?
N1 C1 H1A 109.3 . . ?
N1 C1 H1B 109.3 . . ?
H1A C1 H1B 108.0 . . ?
C2 C1 N1 111.4(10) . . ?
C2 C1 H1A 109.3 . . ?
C2 C1 H1B 109.3 . . ?
C1 C2 H2AA 106.6 . . ?
C1 C2 H2AB 106.6 . . ?
C1 C2 C3 122.9(11) . . ?
H2AA C2 H2AB 106.6 . . ?
H2BC C2 H2BD 108.4 . . ?
C3 C2 H2AA 106.6 . . ?
C3 C2 H2AB 106.6 . . ?
C3 C2 H2BC 110.1 . . ?
C3 C2 H2BD 110.1 . . ?
C1A C2 H2BC 110.1 . . ?
C1A C2 H2BD 110.1 . . ?
C1A C2 C3 107.9(8) . . ?
C2 C3 H3AA 109.7 . . ?
C2 C3 H3AB 109.7 . . ?
C2 C3 H3BC 101.9 . . ?
C2 C3 H3BD 101.9 . . ?
C2 C3 C4 110.0(7) . . ?
C2 C3 C4A 140.7(11) . . ?
H3AA C3 H3AB 108.2 . . ?
H3BC C3 H3BD 104.7 . . ?
C4 C3 H3AA 109.7 . . ?
C4 C3 H3AB 109.7 . . ?
C4A C3 H3BC 101.9 . . ?
C4A C3 H3BD 101.9 . . ?
C3 C4 C4 109.8(11) . 3_556 ?
C3 C4 H4A 109.7 . . ?
C3 C4 H4B 109.7 . . ?
C4 C4 H4A 109.7 3_556 . ?
C4 C4 H4B 109.7 3_556 . ?
H4A C4 H4B 108.2 . . ?
C3 C4A C4A 107.7(15) . 3_556 ?
C3 C4A H4AA 110.2 . . ?
C3 C4A H4AB 110.2 . . ?
C4A C4A H4AA 110.2 3_556 . ?
C4A C4A H4AB 110.2 3_556 . ?
H4AA C4A H4AB 108.5 . . ?
N1 C1A H1AD 109.4 . . ?
N1 C1A H1AE 109.4 . . ?
C2 C1A N1 111.1(7) . . ?
C2 C1A H1AD 109.4 . . ?
C2 C1A H1AE 109.4 . . ?
H1AD C1A H1AE 108.0 . . ?

loop_
_geom_torsion_atom_site_label_1
_geom_torsion_atom_site_label_2
_geom_torsion_atom_site_label_3
_geom_torsion_atom_site_label_4
_geom_torsion
_geom_torsion_site_symmetry_1
_geom_torsion_site_symmetry_2
_geom_torsion_site_symmetry_3
_geom_torsion_site_symmetry_4
_geom_torsion_publ_flag
N1 C1 C2 C3 -135.7(13) . . . . ?
N1 C1 C2 C1A -63.0(12) . . . . ?
C1 N1 C1A C2 -62.3(10) . . . . ?
C1 C2 C3 C4 115.0(15) . . . . ?
C1 C2 C3 C4A 87.8(19) . . . . ?
C1 C2 C1A N1 63.6(12) . . . . ?
C2 C3 C4 C4 173.6(14) . . . 3_556 ?
C2 C3 C4A C4A 79(3) . . . 3_556 ?
C3 C2 C1A N1 -173.7(8) . . . . ?
C4 C3 C4A C4A 34.2(12) . . . 3_556 ?
C4A C3 C4 C4 -34.9(12) . . . 3_556 ?
C1A N1 C1 C2 64.0(10) . . . . ?
C1A C2 C3 C4 80.5(12) . . . . ?
C1A C2 C3 C4A 53.3(18) . . . . ?

_shelx_res_file                  
;
TITL p21c_2 in P2(1)/c
CELL 0.71073 13.8071 7.9891 8.2769 90 104.34 90
ZERR 2 0.0026 0.0014 0.0014 0 0.006 0
LATT 1
SYMM -X,0.5+Y,0.5-Z
SFAC C H Br N Pb
UNIT 16 44 8 4 2
EQIV $1 -X,-Y,1-Z
DFIX 1.54 0.01 C1A C2
SADI C4A C3 C3 C4
SADI C4 C4_$1 C4A C4A_$1
SADI C1 N1 N1 C1A
SADI 0.01 C1 C2 C2 C1A
DELU N1 > C4A
SIMU 0.02 0.04 2 N1 C1 C2 C1A
SIMU N1 > C4A

L.S. 80
PLAN  5
TEMP 25
BOND $H
HTAB
CONF
fmap 2
acta
REM <olex2.extras>
REM <HklSrc "%.\\p21c_2.hkl">
REM </olex2.extras>

WGHT    0.039300    0.483000
FVAR       0.10504   0.26146   0.59147
PB1   5    0.500000    1.000000    0.500000    10.50000    0.05274    0.03129 =
         0.03004   -0.00098    0.01469   -0.00141
BR1   3    0.535989    0.809478    0.209081    11.00000    0.07518    0.04757 =
         0.04671   -0.01857    0.02161   -0.00112
BR2   3    0.719468    1.066709    0.619941    11.00000    0.05776    0.06333 =
         0.06907    0.00160    0.02210   -0.00488
N1    4    0.309268   -0.023143    0.984364    11.00000    0.06092    0.06277 =
         0.06449    0.00471    0.01057   -0.00130
PART 1
AFIX  33
H1AA  2    0.363688    0.034305    1.034268    21.00000   -1.20000
H1AB  2    0.300943   -0.108039    1.049235    21.00000   -1.20000
H1AC  2    0.316293   -0.062630    0.887363    21.00000   -1.20000
AFIX  33
PART 0
PART 2
H1BD  2    0.368108    0.013534    0.973097   -21.00000   -1.20000
H1BE  2    0.302764    0.001867    1.085931   -21.00000   -1.20000
H1BF  2    0.305772   -0.133591    0.970067   -21.00000   -1.20000
AFIX   0
PART 0
PART 1
C1    1    0.219590    0.089856    0.954356    21.00000    0.07409    0.08471 =
         0.05411    0.01146    0.02229    0.02196
AFIX  23
H1A   2    0.212744    0.134291    1.060028    21.00000   -1.20000
H1B   2    0.229319    0.183322    0.885244    21.00000   -1.20000
AFIX   0
PART 0
C2    1    0.127737    0.000247    0.871975    11.00000    0.08485    0.11997 =
         0.11934   -0.00001    0.01925    0.01598
PART 1
AFIX  23
H2AA  2    0.093697   -0.026453    0.958128    21.00000   -1.20000
H2AB  2    0.148442   -0.105470    0.833604    21.00000   -1.20000
AFIX  23
PART 0
PART 2
H2BC  2    0.115811    0.037477    0.976918   -21.00000   -1.20000
H2BD  2    0.124725   -0.121043    0.868607   -21.00000   -1.20000
AFIX   0
PART 0
C3    1    0.050051    0.072763    0.728100    11.00000    0.08061    0.16988 =
         0.10675   -0.02870    0.00005    0.03248
PART 1
AFIX  23
H3AA  2    0.067441    0.187382    0.708741    31.00000   -1.20000
H3AB  2   -0.014516    0.073382    0.754760    31.00000   -1.20000
AFIX  23
PART 0
PART 2
H3BC  2    0.049842    0.189630    0.759789   -31.00000   -1.20000
H3BD  2   -0.011270    0.027384    0.747418   -31.00000   -1.20000
AFIX   0
PART 0
PART 1
C4    1    0.043977   -0.031170    0.571124    31.00000    0.05522    0.10976 =
         0.10294   -0.00487    0.02739    0.02174
AFIX  23
H4A   2    0.034080   -0.148113    0.594192    31.00000   -1.20000
H4B   2    0.106123   -0.021439    0.537150    31.00000   -1.20000
AFIX   0
PART 0
PART 2
C4A   1    0.024360    0.084381    0.535430   -31.00000    0.06168    0.11979 =
         0.10636   -0.03089    0.01642   -0.01648
AFIX  23
H4AA  2    0.084542    0.104144    0.497763   -31.00000   -1.20000
H4AB  2   -0.021665    0.176093    0.497308   -31.00000   -1.20000
AFIX   0
C1A   1    0.227482    0.058511    0.857090   -21.00000    0.07534    0.06481 =
         0.08613    0.00922    0.01473   -0.00742
AFIX  23
H1AD  2    0.231991    0.178979    0.871619   -21.00000   -1.20000
H1AE  2    0.235240    0.032672    0.746475   -21.00000   -1.20000
AFIX   0
HKLF 4

REM  p21c_2 in P2(1)/c
REM R1 =  0.0272 for    2216 Fo > 4sig(Fo)  and  0.0373 for all    2706 data
REM     90 parameters refined using     68 restraints

END

WGHT      0.0392      0.4832

REM Instructions for potential hydrogen bonds
EQIV $2 x, y-1, z+1
HTAB N1 Br1_$2
EQIV $3 -x+1, -y+1, -z+1
HTAB N1 Br1_$3
EQIV $4 -x+1, y-1/2, -z+3/2
HTAB N1 Br1_$4
EQIV $5 -x+1, -y+1, -z+2
HTAB N1 Br2_$5
EQIV $6 -x+1, y-3/2, -z+3/2
HTAB N1 Br2_$6
HTAB N1 Br1_$3
HTAB N1 Br2_$5
HTAB N1 Br2_$6
HTAB C1 Br2_$5

REM Highest difference peak  1.442,  deepest hole -0.754,  1-sigma level  0.147
Q1    1   0.1622  0.0272  0.7591  11.00000  0.05    1.42
Q2    1   0.4956  0.9984  0.5803  11.00000  0.05    1.15
Q3    1   0.4967  0.7611  0.2387  11.00000  0.05    1.01
Q4    1   0.7151  0.9432  0.6207  11.00000  0.05    0.95
Q5    1   0.1048 -0.0072  0.7116  11.00000  0.05    0.87
;
_shelx_res_checksum              29552
_olex2_submission_special_instructions 'No special instructions were received'
####################################################################### 
# 
# This file contains crystal structure data downloaded from the 
# Cambridge Structural Database (CSD) hosted by the Cambridge 
# Crystallographic Data Centre (CCDC).
# 
# Full information about CCDC data access policies and citation 
# guidelines are available at http://www.ccdc.cam.ac.uk/access/V1 
# 
# Audit and citation data items may have been added by the CCDC. 
# Please retain this information to preserve the provenance of 
# this file and to allow appropriate attribution of the data. 
# 
#######################################################################

data_g1_p21c_0p83_a
_database_code_depnum_ccdc_archive 'CCDC 1521055'
_audit_update_record             
;
2016-12-06 deposited with the CCDC.
2017-04-24 downloaded from the CCDC.
;
_audit_creation_date             2015-12-16
_audit_creation_method           
;
Olex2 1.2
(compiled 2015.09.30 svn.r3233 for OlexSys, GUI svn.r5103)
;
_shelxl_version_number           2014-3
_chemical_name_common            ?
_chemical_name_systematic        
'3-(2-ammonioethyl)-anilinium tetrabromoplumbate'
_chemical_formula_moiety         'Br4 Pb, C8 H14 N2'
_chemical_formula_sum            'C8 H14 Br4 N2 Pb'
_chemical_formula_weight         665.04
_chemical_melting_point          ?
loop_
_atom_type_symbol
_atom_type_description
_atom_type_scat_dispersion_real
_atom_type_scat_dispersion_imag
_atom_type_scat_source
C C 0.0040 0.0020 'International Tables Vol C Tables 4.2.6.8 and 6.1.1.4'
H H 0.0000 0.0000 'International Tables Vol C Tables 4.2.6.8 and 6.1.1.4'
Br Br -0.7410 2.7890 'International Tables Vol C Tables 4.2.6.8 and 6.1.1.4'
N N 0.0080 0.0040 'International Tables Vol C Tables 4.2.6.8 and 6.1.1.4'
Pb Pb -6.2900 11.6060 'International Tables Vol C Tables 4.2.6.8 and 6.1.1.4'

_shelx_space_group_comment       
;
The symmetry employed for this shelxl refinement is uniquely defined
by the following loop, which should always be used as a source of
symmetry information in preference to the above space-group names.
They are only intended as comments.
;
_space_group_crystal_system      monoclinic
_space_group_IT_number           14
_space_group_name_H-M_alt        'P 1 21/c 1'
_space_group_name_Hall           '-P 2ybc'
loop_
_space_group_symop_operation_xyz
'x, y, z'
'-x, y+1/2, -z+1/2'
'-x, -y, -z'
'x, -y-1/2, z-1/2'

_cell_length_a                   7.7688(3)
_cell_length_b                   8.5108(4)
_cell_length_c                   24.6314(11)
_cell_angle_alpha                90
_cell_angle_beta                 95.197(2)
_cell_angle_gamma                90
_cell_volume                     1621.90(12)
_cell_formula_units_Z            4
_cell_measurement_reflns_used    9887
_cell_measurement_temperature    298
_cell_measurement_theta_max      31.52
_cell_measurement_theta_min      2.76
_shelx_estimated_absorpt_T_max   ?
_shelx_estimated_absorpt_T_min   ?
_exptl_absorpt_coefficient_mu    24.973
_exptl_absorpt_correction_T_max  0.2999
_exptl_absorpt_correction_T_min  0.0924
_exptl_absorpt_correction_type   multi-scan
_exptl_absorpt_process_details   
;
SADABS-2014/2 (Bruker,2014/2) was used for absorption correction.
wR2(int) was 0.1698 before and 0.1064 after correction.
The Ratio of minimum to maximum transmission is 0.3081.
The \l/2 correction factor is Not present.
;
_exptl_crystal_colour            'clear colourless'
_exptl_crystal_colour_lustre     clear
_exptl_crystal_colour_modifier   .
_exptl_crystal_colour_primary    colourless
_exptl_crystal_density_diffrn    2.724
_exptl_crystal_density_meas      ?
_exptl_crystal_density_method    ?
_exptl_crystal_description       plate
_exptl_crystal_F_000             1192
_exptl_crystal_preparation       ', Luminescent'
_exptl_crystal_recrystallization_method 'Slow-cooled from concentrated HBr'
_exptl_crystal_size_max          0.1
_exptl_crystal_size_mid          0.1
_exptl_crystal_size_min          0.01
_exptl_special_details           
;
 ?
;
_exptl_transmission_factor_max   ?
_exptl_transmission_factor_min   ?
_diffrn_reflns_av_R_equivalents  0.0889
_diffrn_reflns_av_unetI/netI     0.0436
_diffrn_reflns_Laue_measured_fraction_full 1.000
_diffrn_reflns_Laue_measured_fraction_max 0.979
_diffrn_reflns_limit_h_max       9
_diffrn_reflns_limit_h_min       -9
_diffrn_reflns_limit_k_max       10
_diffrn_reflns_limit_k_min       -10
_diffrn_reflns_limit_l_max       29
_diffrn_reflns_limit_l_min       -29
_diffrn_reflns_number            32430
_diffrn_reflns_point_group_measured_fraction_full 1.000
_diffrn_reflns_point_group_measured_fraction_max 0.979
_diffrn_reflns_theta_full        27.706
_diffrn_reflns_theta_max         27.833
_diffrn_reflns_theta_min         2.609
_diffrn_ambient_temperature      298
_diffrn_detector_area_resol_mean ?
_diffrn_measured_fraction_theta_full 1.000
_diffrn_measured_fraction_theta_max 0.979
_diffrn_measurement_device_type  'Bruker APEX-II CCD'
_diffrn_measurement_method       '\f and \w scans'
_diffrn_radiation_type           ?
_diffrn_radiation_wavelength     0.7749
_diffrn_source                   ?
_diffrn_special_details          ?
_diffrn_standards_number         0
_reflns_Friedel_coverage         0.000
_reflns_Friedel_fraction_full    .
_reflns_Friedel_fraction_max     .
_reflns_number_gt                2659
_reflns_number_total             3017
_reflns_special_details          
;
 Reflections were merged by SHELXL according to the crystal
 class for the calculation of statistics and refinement.
 
 _reflns_Friedel_fraction is defined as the number of unique
 Friedel pairs measured divided by the number that would be
 possible theoretically, ignoring centric projections and
 systematic absences.
;
_reflns_threshold_expression     'I > 2\s(I)'
_computing_cell_refinement       'SAINT v8.34A (Bruker, 2013)'
_computing_data_collection       ?
_computing_data_reduction        'SAINT v8.34A (Bruker, 2013)'
_computing_molecular_graphics    'Olex2 (Dolomanov et al., 2009)'
_computing_publication_material  'Olex2 (Dolomanov et al., 2009)'
_computing_structure_refinement  'XL (Sheldrick, 2008)'
_computing_structure_solution    ?
_refine_diff_density_max         4.194
_refine_diff_density_min         -2.671
_refine_diff_density_rms         0.432
_refine_ls_extinction_coef       0.0019(3)
_refine_ls_extinction_expression Fc^*^=kFc[1+0.001xFc^2^\l^3^/sin(2\q)]^-1/4^
_refine_ls_extinction_method     SHELXL
_refine_ls_goodness_of_fit_ref   1.122
_refine_ls_hydrogen_treatment    constr
_refine_ls_matrix_type           full
_refine_ls_number_parameters     140
_refine_ls_number_reflns         3017
_refine_ls_number_restraints     83
_refine_ls_R_factor_all          0.0780
_refine_ls_R_factor_gt           0.0710
_refine_ls_restrained_S_all      1.109
_refine_ls_shift/su_max          0.000
_refine_ls_shift/su_mean         0.000
_refine_ls_structure_factor_coef Fsqd
_refine_ls_weighting_details     
'w=1/[\s^2^(Fo^2^)+(0.0960P)^2^+64.7434P] where P=(Fo^2^+2Fc^2^)/3'
_refine_ls_weighting_scheme      calc
_refine_ls_wR_factor_gt          0.2031
_refine_ls_wR_factor_ref         0.2092
_refine_special_details          'Refined as a 2-component twin., Twin'
_olex2_refinement_description    
;
1. Twinned data refinement
 Scales: 0.9664(13) 0.0336(13)
2. Fixed Uiso
 At 1.2 times of:
  All C(H) groups, All C(H,H) groups, All N(H,H,H) groups
3. Restrained distances
 C2-C1
 1.54 with sigma of 0.02
4. Rigid bond restraints
 N2, N1, C5, C6, C4, C7, C3, C8, C1, C2
 with sigma for 1-2 distances of 0.01 and sigma for 1-3 distances of 0.01
5. Uiso/Uaniso restraints and constraints
N2 \\sim N1 \\sim C5 \\sim C6 \\sim C4 \\sim C7 \\sim C3 \\sim C8 \\sim C1
\\sim C2: within 2A with sigma of 0.04 and sigma for terminal atoms of 0.08
6.a Secondary CH2 refined with riding coordinates:
 C1(H1D,H1E), C2(H2D,H2E)
6.b Aromatic/amide H refined with riding coordinates:
 C6(H6), C4(H4), C7(H7), C8(H8)
6.c Idealised Me refined as rotating group:
 N2(H2A,H2B,H2C), N1(H1A,H1B,H1C)
;
_atom_sites_solution_hydrogens   geom
_atom_sites_solution_primary     ?
_atom_sites_solution_secondary   ?
loop_
_atom_site_label
_atom_site_type_symbol
_atom_site_fract_x
_atom_site_fract_y
_atom_site_fract_z
_atom_site_U_iso_or_equiv
_atom_site_adp_type
_atom_site_occupancy
_atom_site_site_symmetry_order
_atom_site_calc_flag
_atom_site_refinement_flags_posn
_atom_site_refinement_flags_adp
_atom_site_refinement_flags_occupancy
_atom_site_disorder_assembly
_atom_site_disorder_group
Pb1 Pb 0.74591(8) 0.30986(9) 0.74641(3) 0.0319(3) Uani 1 1 d . . . . .
Br3 Br 0.4273(3) 0.5017(3) 0.72604(9) 0.0511(6) Uani 1 1 d . . . . .
Br4 Br 0.9355(3) 0.6102(3) 0.73384(12) 0.0634(7) Uani 1 1 d . . . . .
Br2 Br 0.7542(4) 0.3907(3) 0.86463(9) 0.0592(7) Uani 1 1 d . . . . .
Br1 Br 0.7391(4) 0.2313(3) 0.62847(9) 0.0608(7) Uani 1 1 d . . . . .
N2 N 0.174(3) 0.270(2) 0.6362(7) 0.052(4) Uani 1 1 d . U . . .
H2A H 0.2103 0.1707 0.6366 0.063 Uiso 1 1 calc GR . . . .
H2B H 0.0616 0.2724 0.6403 0.063 Uiso 1 1 calc GR . . . .
H2C H 0.2315 0.3226 0.6633 0.063 Uiso 1 1 calc GR . . . .
N1 N 0.317(3) 0.150(3) 0.3517(8) 0.071(6) Uani 1 1 d . U . . .
H1A H 0.2671 0.1789 0.3193 0.085 Uiso 1 1 calc GR . . . .
H1B H 0.2857 0.0525 0.3591 0.085 Uiso 1 1 calc GR . . . .
H1C H 0.4315 0.1545 0.3513 0.085 Uiso 1 1 calc GR . . . .
C5 C 0.205(3) 0.341(2) 0.5850(9) 0.046(4) Uani 1 1 d . U . . .
C6 C 0.195(3) 0.500(3) 0.5793(9) 0.054(5) Uani 1 1 d . U . . .
H6 H 0.1675 0.5632 0.6080 0.064 Uiso 1 1 calc R . . . .
C4 C 0.235(4) 0.246(3) 0.5419(9) 0.060(6) Uani 1 1 d . U . . .
H4 H 0.2310 0.1375 0.5459 0.072 Uiso 1 1 calc R . . . .
C7 C 0.226(4) 0.563(3) 0.5304(10) 0.070(6) Uani 1 1 d . U . . .
H7 H 0.2212 0.6711 0.5264 0.085 Uiso 1 1 calc R . . . .
C3 C 0.271(5) 0.310(3) 0.4925(10) 0.073(6) Uani 1 1 d . U . . .
C8 C 0.262(4) 0.475(3) 0.4879(10) 0.073(7) Uani 1 1 d . U . . .
H8 H 0.2816 0.5228 0.4551 0.088 Uiso 1 1 calc R . . . .
C1 C 0.262(5) 0.258(4) 0.3943(9) 0.089(9) Uani 1 1 d D U . . .
H1D H 0.1371 0.2592 0.3929 0.106 Uiso 1 1 calc R . . . .
H1E H 0.3002 0.3642 0.3869 0.106 Uiso 1 1 calc R . . . .
C2 C 0.336(5) 0.210(4) 0.4503(9) 0.097(9) Uani 1 1 d D U . . .
H2D H 0.3050 0.1018 0.4567 0.117 Uiso 1 1 calc R . . . .
H2E H 0.4607 0.2173 0.4525 0.117 Uiso 1 1 calc R . . . .

loop_
_atom_site_aniso_label
_atom_site_aniso_U_11
_atom_site_aniso_U_22
_atom_site_aniso_U_33
_atom_site_aniso_U_23
_atom_site_aniso_U_13
_atom_site_aniso_U_12
Pb1 0.0278(4) 0.0281(4) 0.0409(5) -0.0010(3) 0.0091(3) 0.0016(3)
Br3 0.0432(11) 0.0522(13) 0.0580(13) -0.0058(10) 0.0044(9) 0.0187(10)
Br4 0.0443(12) 0.0565(14) 0.0892(18) 0.0104(13) 0.0049(11) -0.0232(11)
Br2 0.100(2) 0.0344(11) 0.0429(11) -0.0003(9) 0.0067(12) -0.0044(11)
Br1 0.0831(18) 0.0584(14) 0.0416(11) 0.0049(10) 0.0102(11) -0.0003(13)
N2 0.080(13) 0.034(8) 0.043(8) 0.006(7) 0.009(9) 0.004(9)
N1 0.110(18) 0.060(13) 0.045(9) -0.007(9) 0.022(11) 0.028(13)
C5 0.059(11) 0.036(8) 0.045(8) 0.004(6) 0.018(9) 0.005(9)
C6 0.083(14) 0.032(7) 0.047(9) -0.005(7) 0.010(10) -0.002(10)
C4 0.105(17) 0.028(8) 0.049(9) 0.000(7) 0.020(11) -0.008(11)
C7 0.119(19) 0.036(9) 0.059(11) 0.008(7) 0.021(13) 0.000(12)
C3 0.138(19) 0.040(9) 0.046(8) 0.005(8) 0.029(11) 0.000(12)
C8 0.14(2) 0.039(8) 0.046(10) 0.009(8) 0.020(12) -0.011(13)
C1 0.15(2) 0.068(16) 0.053(9) -0.018(12) 0.018(14) 0.035(17)
C2 0.18(2) 0.067(14) 0.051(9) -0.006(11) 0.024(12) 0.022(17)

_geom_special_details            
;
 All esds (except the esd in the dihedral angle between two l.s. planes)
 are estimated using the full covariance matrix.  The cell esds are taken
 into account individually in the estimation of esds in distances, angles
 and torsion angles; correlations between esds in cell parameters are only
 used when they are defined by crystal symmetry.  An approximate (isotropic)
 treatment of cell esds is used for estimating esds involving l.s. planes.
;
loop_
_geom_bond_atom_site_label_1
_geom_bond_atom_site_label_2
_geom_bond_distance
_geom_bond_site_symmetry_2
_geom_bond_publ_flag
Pb1 Br3 2.970(2) . ?
Pb1 Br3 3.052(2) 2_646 ?
Pb1 Br4 3.005(2) 2_746 ?
Pb1 Br4 2.980(2) . ?
Pb1 Br2 2.987(2) . ?
Pb1 Br1 2.977(2) . ?
Br3 Pb1 3.052(2) 2_656 ?
Br4 Pb1 3.005(2) 2_756 ?
N2 H2A 0.8900 . ?
N2 H2B 0.8900 . ?
N2 H2C 0.8900 . ?
N2 C5 1.44(3) . ?
N1 H1A 0.8900 . ?
N1 H1B 0.8900 . ?
N1 H1C 0.8900 . ?
N1 C1 1.49(3) . ?
C5 C6 1.36(3) . ?
C5 C4 1.37(3) . ?
C6 H6 0.9300 . ?
C6 C7 1.36(3) . ?
C4 H4 0.9300 . ?
C4 C3 1.39(3) . ?
C7 H7 0.9300 . ?
C7 C8 1.34(4) . ?
C3 C8 1.41(3) . ?
C3 C2 1.47(4) . ?
C8 H8 0.9300 . ?
C1 H1D 0.9700 . ?
C1 H1E 0.9700 . ?
C1 C2 1.500(18) . ?
C2 H2D 0.9700 . ?
C2 H2E 0.9700 . ?

loop_
_geom_angle_atom_site_label_1
_geom_angle_atom_site_label_2
_geom_angle_atom_site_label_3
_geom_angle
_geom_angle_site_symmetry_1
_geom_angle_site_symmetry_3
_geom_angle_publ_flag
Br3 Pb1 Br3 97.61(3) . 2_646 ?
Br3 Pb1 Br4 85.59(7) . . ?
Br3 Pb1 Br4 178.88(8) . 2_746 ?
Br3 Pb1 Br2 88.98(7) . . ?
Br3 Pb1 Br1 91.01(7) . . ?
Br4 Pb1 Br3 172.81(7) . 2_646 ?
Br4 Pb1 Br3 81.45(7) 2_746 2_646 ?
Br4 Pb1 Br4 95.41(3) . 2_746 ?
Br4 Pb1 Br2 86.37(8) . . ?
Br2 Pb1 Br3 87.26(7) . 2_646 ?
Br2 Pb1 Br4 91.59(8) . 2_746 ?
Br1 Pb1 Br3 93.13(7) . 2_646 ?
Br1 Pb1 Br4 88.43(8) . 2_746 ?
Br1 Pb1 Br4 93.24(8) . . ?
Br1 Pb1 Br2 179.61(8) . . ?
Pb1 Br3 Pb1 144.33(9) . 2_656 ?
Pb1 Br4 Pb1 151.13(10) . 2_756 ?
H2A N2 H2B 109.5 . . ?
H2A N2 H2C 109.5 . . ?
H2B N2 H2C 109.5 . . ?
C5 N2 H2A 109.5 . . ?
C5 N2 H2B 109.5 . . ?
C5 N2 H2C 109.5 . . ?
H1A N1 H1B 109.5 . . ?
H1A N1 H1C 109.5 . . ?
H1B N1 H1C 109.5 . . ?
C1 N1 H1A 109.5 . . ?
C1 N1 H1B 109.5 . . ?
C1 N1 H1C 109.5 . . ?
C6 C5 N2 120(2) . . ?
C6 C5 C4 121(2) . . ?
C4 C5 N2 118.8(19) . . ?
C5 C6 H6 121.0 . . ?
C5 C6 C7 118(2) . . ?
C7 C6 H6 121.0 . . ?
C5 C4 H4 119.7 . . ?
C5 C4 C3 121(2) . . ?
C3 C4 H4 119.7 . . ?
C6 C7 H7 118.6 . . ?
C8 C7 C6 123(2) . . ?
C8 C7 H7 118.6 . . ?
C4 C3 C8 117(2) . . ?
C4 C3 C2 120(2) . . ?
C8 C3 C2 122(2) . . ?
C7 C8 C3 120(2) . . ?
C7 C8 H8 119.8 . . ?
C3 C8 H8 119.8 . . ?
N1 C1 H1D 109.3 . . ?
N1 C1 H1E 109.3 . . ?
N1 C1 C2 112(2) . . ?
H1D C1 H1E 107.9 . . ?
C2 C1 H1D 109.3 . . ?
C2 C1 H1E 109.3 . . ?
C3 C2 C1 112(2) . . ?
C3 C2 H2D 109.3 . . ?
C3 C2 H2E 109.3 . . ?
C1 C2 H2D 109.3 . . ?
C1 C2 H2E 109.3 . . ?
H2D C2 H2E 108.0 . . ?

_shelx_res_file                  
;
TITL g1_P21c_0p83_a.res in P2(1)/c
REM Old TITL g1_P21c_0p83 in P2(1)/c
REM SHELXT solution in P2(1)/c
REM R1 0.189, Rweak 0.016, Alpha 0.055, Orientation as input
REM Formula found by SHELXT: C2 N1 Br4 Pb
CELL 0.7749 7.7688 8.5108 24.6314 90 95.197 90
ZERR 4 0.0003 0.0004 0.0011 0 0.002 0
LATT 1
SYMM -X,0.5+Y,0.5-Z
SFAC C H Br N Pb
DISP Br -0.741 2.789 12332.87
DISP C 0.004 0.002 13.6
DISP H 0 0 0.67
DISP N 0.008 0.004 23.92
DISP Pb -6.29 11.606 51762.4
UNIT 32 56 16 8 4
DFIX 1.54 C2 C1
DELU N2 N1 C5 C6 C4 C7 C3 C8 C1 C2
SIMU N2 N1 C5 C6 C4 C7 C3 C8 C1 C2

L.S. 50
PLAN  20
TEMP 25
BOND $H
LIST 6
fmap 2
acta
TWIN 1 0 0 0 -1 0 -0.6 0 -1 2
REM <olex2.extras>
REM <HklSrc "%.\\g1_P21c_0p83_a.hkl">
REM </olex2.extras>

WGHT    0.096000   64.743393
EXTI    0.001927
BASF   0.03362
FVAR       0.22431
PB1   5    0.745908    0.309862    0.746415    11.00000    0.02779    0.02811 =
         0.04086   -0.00103    0.00907    0.00161
BR3   3    0.427305    0.501710    0.726041    11.00000    0.04317    0.05218 =
         0.05796   -0.00584    0.00437    0.01867
BR4   3    0.935498    0.610175    0.733842    11.00000    0.04432    0.05650 =
         0.08921    0.01041    0.00487   -0.02323
BR2   3    0.754183    0.390655    0.864628    11.00000    0.10038    0.03440 =
         0.04286   -0.00028    0.00673   -0.00443
BR1   3    0.739051    0.231309    0.628467    11.00000    0.08308    0.05837 =
         0.04163    0.00489    0.01019   -0.00028
N2    4    0.174172    0.269913    0.636196    11.00000    0.08012    0.03386 =
         0.04328    0.00561    0.00903    0.00420
AFIX 137
H2A   2    0.210326    0.170655    0.636620    11.00000   -1.20000
H2B   2    0.061563    0.272363    0.640311    11.00000   -1.20000
H2C   2    0.231547    0.322598    0.663319    11.00000   -1.20000
AFIX   0
N1    4    0.317152    0.150210    0.351690    11.00000    0.11000    0.06009 =
         0.04501   -0.00748    0.02245    0.02811
AFIX 137
H1A   2    0.267099    0.178885    0.319272    11.00000   -1.20000
H1B   2    0.285715    0.052498    0.359050    11.00000   -1.20000
H1C   2    0.431483    0.154496    0.351253    11.00000   -1.20000
AFIX   0
C5    1    0.205031    0.341285    0.584983    11.00000    0.05946    0.03619 =
         0.04522    0.00423    0.01834    0.00542
C6    1    0.194786    0.499627    0.579338    11.00000    0.08251    0.03204 =
         0.04731   -0.00464    0.01045   -0.00222
AFIX  43
H6    2    0.167500    0.563193    0.608049    11.00000   -1.20000
AFIX   0
C4    1    0.234895    0.246047    0.541906    11.00000    0.10539    0.02836 =
         0.04874    0.00043    0.02036   -0.00803
AFIX  43
H4    2    0.230996    0.137481    0.545904    11.00000   -1.20000
AFIX   0
C7    1    0.225617    0.562544    0.530441    11.00000    0.11926    0.03556 =
         0.05899    0.00764    0.02105    0.00004
AFIX  43
H7    2    0.221227    0.671150    0.526384    11.00000   -1.20000
AFIX   0
C3    1    0.270809    0.310203    0.492501    11.00000    0.13799    0.03985 =
         0.04648    0.00539    0.02935   -0.00046
C8    1    0.262022    0.474757    0.487896    11.00000    0.13713    0.03856 =
         0.04611    0.00864    0.02021   -0.01050
AFIX  43
H8    2    0.281616    0.522810    0.455109    11.00000   -1.20000
AFIX   0
C1    1    0.262266    0.258422    0.394295    11.00000    0.14708    0.06788 =
         0.05274   -0.01842    0.01779    0.03483
AFIX  23
H1D   2    0.137092    0.259183    0.392924    11.00000   -1.20000
H1E   2    0.300208    0.364216    0.386861    11.00000   -1.20000
AFIX   0
C2    1    0.335641    0.210315    0.450261    11.00000    0.17726    0.06716 =
         0.05050   -0.00584    0.02389    0.02228
AFIX  23
H2D   2    0.304960    0.101838    0.456670    11.00000   -1.20000
H2E   2    0.460709    0.217264    0.452495    11.00000   -1.20000
AFIX   0
HKLF 4

REM  g1_P21c_0p83_a.res in P2(1)/c
REM R1 =  0.0710 for    2659 Fo > 4sig(Fo)  and  0.0780 for all    3017 data
REM    140 parameters refined using     83 restraints

END

WGHT      0.0960     64.7745

REM Highest difference peak  4.194,  deepest hole -2.671,  1-sigma level  0.432
Q1    1   0.3236  0.3074  0.7450  11.00000  0.05    4.19
Q2    1   0.1724  0.1974  0.2505  11.00000  0.05    3.49
Q3    1   0.8600  0.3166  0.7474  11.00000  0.05    3.00
Q4    1   0.6417  0.3123  0.7493  11.00000  0.05    2.59
Q5    1   0.5385  0.5640  0.7426  11.00000  0.05    2.15
Q6    1   0.3179  0.5074  0.7306  11.00000  0.05    2.14
Q7    1   0.9619  0.5926  0.7033  11.00000  0.05    2.12
Q8    1   0.7542  0.3959  0.7343  11.00000  0.05    1.97
Q9    1   0.7189  0.2384  0.7658  11.00000  0.05    1.91
Q10   1   0.3402  0.5904  0.7413  11.00000  0.05    1.91
Q11   1   0.9131  0.2171  0.7292  11.00000  0.05    1.57
Q12   1   0.2845  0.3929  0.7309  11.00000  0.05    1.50
Q13   1   0.8206  0.6233  0.7228  11.00000  0.05    1.50
Q14   1   0.7607  0.2405  0.7340  11.00000  0.05    1.48
Q15   1   0.7495  0.5281  0.7433  11.00000  0.05    1.46
Q16   1   1.1414  0.5590  0.7520  11.00000  0.05    1.45
Q17   1   0.8791  0.4475  0.7270  11.00000  0.05    1.31
Q18   1   1.1897  0.5280  0.7655  11.00000  0.05    1.28
Q19   1   0.9400  0.5653  0.7397  11.00000  0.05    1.24
Q20   1   0.8386  0.3926  0.8305  11.00000  0.05    1.18
;
_shelx_res_checksum              17559
_olex2_submission_special_instructions 'No special instructions were received'
loop_
_twin_individual_id
_twin_individual_mass_fraction_refined
1 0.9664(13)
2 0.0336(13)

####################################################################### 
# 
# This file contains crystal structure data downloaded from the 
# Cambridge Structural Database (CSD) hosted by the Cambridge 
# Crystallographic Data Centre (CCDC).
# 
# Full information about CCDC data access policies and citation 
# guidelines are available at http://www.ccdc.cam.ac.uk/access/V1 
# 
# Audit and citation data items may have been added by the CCDC. 
# Please retain this information to preserve the provenance of 
# this file and to allow appropriate attribution of the data. 
# 
#######################################################################

data_aj80_p21c_a
_database_code_depnum_ccdc_archive 'CCDC 1521060'
_audit_update_record             
;
2016-12-06 deposited with the CCDC.
2017-04-24 downloaded from the CCDC.
;
_audit_creation_date             2015-11-04
_audit_creation_method           
;
Olex2 1.2
(compiled 2015.09.30 svn.r3233 for OlexSys, GUI svn.r5103)
;
_shelxl_version_number           2014-3
_chemical_name_common            ?
_chemical_name_systematic        
'bis(4-ammoniobutanoic acid) tetrabromoplumbate'
_chemical_formula_moiety         '0.5(Br24 Pb6), 6(C4 H10 N O2)'
_chemical_formula_sum            'C24 H60 Br12 N6 O12 Pb3'
_chemical_formula_weight         2205.27
_chemical_melting_point          ?
loop_
_atom_type_symbol
_atom_type_description
_atom_type_scat_dispersion_real
_atom_type_scat_dispersion_imag
_atom_type_scat_source
C C 0.0033 0.0016 'International Tables Vol C Tables 4.2.6.8 and 6.1.1.4'
H H 0.0000 0.0000 'International Tables Vol C Tables 4.2.6.8 and 6.1.1.4'
Br Br -0.2901 2.4595 'International Tables Vol C Tables 4.2.6.8 and 6.1.1.4'
N N 0.0061 0.0033 'International Tables Vol C Tables 4.2.6.8 and 6.1.1.4'
O O 0.0106 0.0060 'International Tables Vol C Tables 4.2.6.8 and 6.1.1.4'
Pb Pb -3.3944 10.1111 'International Tables Vol C Tables 4.2.6.8 and 6.1.1.4'

_shelx_space_group_comment       
;
The symmetry employed for this shelxl refinement is uniquely defined
by the following loop, which should always be used as a source of
symmetry information in preference to the above space-group names.
They are only intended as comments.
;
_space_group_crystal_system      monoclinic
_space_group_IT_number           14
_space_group_name_H-M_alt        'P 1 21/c 1'
_space_group_name_Hall           '-P 2ybc'
loop_
_space_group_symop_operation_xyz
'x, y, z'
'-x, y+1/2, -z+1/2'
'-x, -y, -z'
'x, -y-1/2, z-1/2'

_cell_length_a                   24.7721(12)
_cell_length_b                   8.0709(4)
_cell_length_c                   56.964(3)
_cell_angle_alpha                90
_cell_angle_beta                 97.137(2)
_cell_angle_gamma                90
_cell_volume                     11300.6(10)
_cell_formula_units_Z            8
_cell_measurement_reflns_used    9300
_cell_measurement_temperature    298
_cell_measurement_theta_max      25.815
_cell_measurement_theta_min      2.409
_shelx_estimated_absorpt_T_max   ?
_shelx_estimated_absorpt_T_min   ?
_exptl_absorpt_coefficient_mu    17.452
_exptl_absorpt_correction_T_max  0.4296
_exptl_absorpt_correction_T_min  0.2782
_exptl_absorpt_correction_type   multi-scan
_exptl_absorpt_process_details   
;
SADABS-2014/2 (Bruker,2014/2) was used for absorption correction.
wR2(int) was 0.0964 before and 0.0608 after correction.
The Ratio of minimum to maximum transmission is 0.6476.
The \l/2 correction factor is 0.00150.
;
_exptl_crystal_colour            'clear colourless'
_exptl_crystal_colour_lustre     clear
_exptl_crystal_colour_modifier   .
_exptl_crystal_colour_primary    colourless
_exptl_crystal_density_diffrn    2.592
_exptl_crystal_density_meas      ?
_exptl_crystal_density_method    ?
_exptl_crystal_description       plate
_exptl_crystal_F_000             8064
_exptl_crystal_preparation       ', Luminescent'
_exptl_crystal_recrystallization_method 'from HBr'
_exptl_crystal_size_max          0.08
_exptl_crystal_size_mid          0.04
_exptl_crystal_size_min          0.01
_exptl_special_details           
;
 ?
;
_exptl_transmission_factor_max   ?
_exptl_transmission_factor_min   ?
_diffrn_reflns_av_R_equivalents  0.1030
_diffrn_reflns_av_unetI/netI     0.0694
_diffrn_reflns_Laue_measured_fraction_full 0.999
_diffrn_reflns_Laue_measured_fraction_max 0.999
_diffrn_reflns_limit_h_max       30
_diffrn_reflns_limit_h_min       -30
_diffrn_reflns_limit_k_max       9
_diffrn_reflns_limit_k_min       -9
_diffrn_reflns_limit_l_max       70
_diffrn_reflns_limit_l_min       -70
_diffrn_reflns_number            205643
_diffrn_reflns_point_group_measured_fraction_full 0.999
_diffrn_reflns_point_group_measured_fraction_max 0.999
_diffrn_reflns_theta_full        25.242
_diffrn_reflns_theta_max         26.022
_diffrn_reflns_theta_min         2.057
_diffrn_ambient_temperature      298
_diffrn_detector_area_resol_mean ?
_diffrn_measured_fraction_theta_full 0.999
_diffrn_measured_fraction_theta_max 0.999
_diffrn_measurement_device_type  'Bruker APEX-II CCD'
_diffrn_measurement_method       '\f and \w scans'
_diffrn_radiation_type           MoK\a
_diffrn_radiation_wavelength     0.71073
_diffrn_source                   ?
_diffrn_special_details          ?
_diffrn_standards_number         0
_reflns_Friedel_coverage         0.000
_reflns_Friedel_fraction_full    .
_reflns_Friedel_fraction_max     .
_reflns_number_gt                12004
_reflns_number_total             22216
_reflns_special_details          
;
 Reflections were merged by SHELXL according to the crystal
 class for the calculation of statistics and refinement.
 
 _reflns_Friedel_fraction is defined as the number of unique
 Friedel pairs measured divided by the number that would be
 possible theoretically, ignoring centric projections and
 systematic absences.
;
_reflns_threshold_expression     'I > 2\s(I)'
_computing_cell_refinement       'SAINT v8.34A (Bruker, 2013)'
_computing_data_collection       ?
_computing_data_reduction        'SAINT v8.34A (Bruker, 2013)'
_computing_molecular_graphics    'Olex2 (Dolomanov et al., 2009)'
_computing_publication_material  'Olex2 (Dolomanov et al., 2009)'
_computing_structure_refinement  'XL (Sheldrick, 2008)'
_computing_structure_solution    ?
_refine_diff_density_max         1.907
_refine_diff_density_min         -1.615
_refine_diff_density_rms         0.194
_refine_ls_extinction_coef       .
_refine_ls_extinction_method     none
_refine_ls_goodness_of_fit_ref   1.013
_refine_ls_hydrogen_treatment    constr
_refine_ls_matrix_type           full
_refine_ls_number_parameters     1053
_refine_ls_number_reflns         22216
_refine_ls_number_restraints     0
_refine_ls_R_factor_all          0.1251
_refine_ls_R_factor_gt           0.0493
_refine_ls_restrained_S_all      1.013
_refine_ls_shift/su_max          0.003
_refine_ls_shift/su_mean         0.000
_refine_ls_structure_factor_coef Fsqd
_refine_ls_weighting_details     
'w=1/[\s^2^(Fo^2^)+(0.0257P)^2^+47.8012P] where P=(Fo^2^+2Fc^2^)/3'
_refine_ls_weighting_scheme      calc
_refine_ls_wR_factor_gt          0.0757
_refine_ls_wR_factor_ref         0.0928
_refine_special_details          
;
 ?
;
_olex2_refinement_description    
;
1. Fixed Uiso
 At 1.2 times of:
  All C(H,H) groups, All N(H,H,H) groups
 At 1.5 times of:
  All O(H) groups
2.a Secondary CH2 refined with riding coordinates:
 C33(H33A,H33B), C45(H45A,H45B), C34(H34A,H34B), C37(H37A,H37B), C6(H6D,H6E),
 C29(H29A,H29B), C1(H1D,H1E), C17(H17A,H17B), C26(H26A,H26B), C2(H2A,H2B),
 C41(H41A,H41B), C25(H25A,H25B), C46(H46A,H46B), C5(H5D,H5E), C31(H31A,H31),
 C18(H18A,H18B), C35(H35A,H35), C30(H30A,H30B), C3(H3A,H3B), C22(H22A,H22B),
 C27(H27A,H27B), C10(H10D,H10E), C47(H47A,H47B), C21(H21A,H21B), C7(H7D,H7E),
 C9(H9D,H9E), C11(H11D,H11E), C15(H15A,H15B), C19(H19A,H19B), C42(H42A,H42B),
 C39(H39A,H39B), C38(H38A,H38B), C43(H43A,H43B), C23(H23A,H23B), C14(H14A,H14B),
  C13(H13A,H13B)
2.b Tetrahedral OH refined with riding coordinates:
 O22(H22)
2.c Idealised Me refined as rotating group:
 N8(H8A,H8B,H8C), N7(H7A,H7B,H7C), N10(H10A,H10B,H10C), N9(H9A,H9B,H9C),
 N1(H1A,H1B,H1C), N5(H5A,H5B,H5C), N6(H6A,H6B,H6C), N11(H11A,H11B,H11C),
 N12(H12A,H12B,H12C), N4(H4A,H4B,H4C), N2(H2C,H2D,H2E), N3(H3C,H3D,H3E)
2.d Idealised tetrahedral OH refined as rotating group:
 O12(H12), O10(H10), O5(H5), O16(H16), O17(H17), O24(H24), O3(H3), O19(H19),
 O7(H7), O13(H13), O2(H2)
;
_atom_sites_solution_hydrogens   geom
_atom_sites_solution_primary     ?
_atom_sites_solution_secondary   ?
loop_
_atom_site_label
_atom_site_type_symbol
_atom_site_fract_x
_atom_site_fract_y
_atom_site_fract_z
_atom_site_U_iso_or_equiv
_atom_site_adp_type
_atom_site_occupancy
_atom_site_site_symmetry_order
_atom_site_calc_flag
_atom_site_refinement_flags_posn
_atom_site_refinement_flags_adp
_atom_site_refinement_flags_occupancy
_atom_site_disorder_assembly
_atom_site_disorder_group
Pb3 Pb 0.08419(2) 1.41540(4) 0.24716(2) 0.03111(10) Uani 1 1 d . . . . .
Pb2 Pb 0.25090(2) 0.92973(4) 0.24376(2) 0.03101(10) Uani 1 1 d . . . . .
Pb1 Pb 0.41633(2) 1.41564(5) 0.24744(2) 0.03166(10) Uani 1 1 d . . . . .
Pb5 Pb 0.33294(2) 0.98956(4) 0.50603(2) 0.02944(10) Uani 1 1 d . . . . .
Pb6 Pb 0.16683(2) 0.50485(5) 0.50356(2) 0.03087(10) Uani 1 1 d . . . . .
Pb4 Pb 0.5000 0.5000 0.5000 0.02948(14) Uani 1 2 d S T P . .
Pb7 Pb 0.0000 1.0000 0.5000 0.03313(14) Uani 1 2 d S T P . .
Br13 Br 0.47798(4) 1.10222(13) 0.23941(2) 0.0473(3) Uani 1 1 d . . . . .
Br20 Br 0.18439(4) 1.62562(13) 0.25252(2) 0.0470(3) Uani 1 1 d . . . . .
Br4 Br 0.40003(4) 0.28925(13) 0.49676(2) 0.0487(3) Uani 1 1 d . . . . .
Br16 Br 0.41098(5) 1.34038(13) 0.29896(2) 0.0504(3) Uani 1 1 d . . . . .
Br7 Br 0.23198(4) 1.19706(13) 0.49648(2) 0.0481(3) Uani 1 1 d . . . . .
Br6 Br 0.43744(4) 0.79781(13) 0.51263(2) 0.0502(3) Uani 1 1 d . . . . .
Br1 Br 0.32439(4) 0.91591(13) 0.45503(2) 0.0477(3) Uani 1 1 d . . . . .
Br22 Br 0.25586(5) 1.00291(14) 0.29474(2) 0.0505(3) Uani 1 1 d . . . . .
Br14 Br 0.35224(4) 0.72557(14) 0.25330(2) 0.0540(3) Uani 1 1 d . . . . .
Br18 Br 0.07279(5) 1.49018(14) 0.19577(2) 0.0509(3) Uani 1 1 d . . . . .
Br11 Br 0.10591(4) 0.81713(13) 0.51141(2) 0.0505(3) Uani 1 1 d . . . . .
Br24 Br 0.14422(4) 1.11229(14) 0.23542(2) 0.0550(3) Uani 1 1 d . . . . .
Br15 Br 0.42174(5) 1.48880(14) 0.19675(2) 0.0537(3) Uani 1 1 d . . . . .
Br23 Br 0.24925(5) 0.85733(14) 0.19250(2) 0.0509(3) Uani 1 1 d . . . . .
Br3 Br 0.33868(5) 1.07105(14) 0.55740(2) 0.0494(3) Uani 1 1 d . . . . .
Br17 Br 0.30994(5) 1.24189(14) 0.23558(2) 0.0569(3) Uani 1 1 d . . . . .
Br5 Br 0.51850(5) 0.43033(13) 0.55181(2) 0.0514(3) Uani 1 1 d . . . . .
Br9 Br 0.06270(4) 1.31169(14) 0.49243(2) 0.0535(3) Uani 1 1 d . . . . .
Br21 Br 0.09961(5) 1.34265(14) 0.29916(2) 0.0525(3) Uani 1 1 d . . . . .
Br19 Br 0.01897(4) 1.71482(14) 0.25842(2) 0.0524(3) Uani 1 1 d . . . . .
Br8 Br 0.17001(5) 0.58113(13) 0.45184(2) 0.0504(3) Uani 1 1 d . . . . .
Br2 Br 0.27380(5) 0.68017(14) 0.51572(2) 0.0557(3) Uani 1 1 d . . . . .
Br10 Br 0.16377(5) 0.43249(14) 0.55423(2) 0.0514(3) Uani 1 1 d . . . . .
Br12 Br 0.00373(5) 0.92896(14) 0.44885(2) 0.0540(3) Uani 1 1 d . . . . .
N8 N 0.1209(4) 0.9344(11) 0.29145(16) 0.055(3) Uani 1 1 d . . . . .
H8A H 0.1126 1.0351 0.2963 0.066 Uiso 1 1 calc GR . . . .
H8B H 0.0939 0.8969 0.2810 0.066 Uiso 1 1 calc GR . . . .
H8C H 0.1514 0.9393 0.2847 0.066 Uiso 1 1 calc GR . . . .
N7 N -0.2130(3) 0.9549(11) 0.30111(16) 0.057(3) Uani 1 1 d . . . . .
H7A H -0.2181 1.0580 0.3059 0.069 Uiso 1 1 calc GR . . . .
H7B H -0.2404 0.9262 0.2903 0.069 Uiso 1 1 calc GR . . . .
H7C H -0.1819 0.9491 0.2949 0.069 Uiso 1 1 calc GR . . . .
N10 N 0.2739(4) 0.4125(11) 0.29146(17) 0.060(3) Uani 1 1 d . . . . .
H10A H 0.2598 0.4587 0.2779 0.071 Uiso 1 1 calc GR . . . .
H10B H 0.2600 0.3117 0.2926 0.071 Uiso 1 1 calc GR . . . .
H10C H 0.3099 0.4052 0.2918 0.071 Uiso 1 1 calc GR . . . .
N9 N 0.4406(3) 0.9341(10) 0.29242(16) 0.055(3) Uani 1 1 d . . . . .
H9A H 0.4155 0.9071 0.2805 0.066 Uiso 1 1 calc GR . . . .
H9B H 0.4730 0.9404 0.2873 0.066 Uiso 1 1 calc GR . . . .
H9C H 0.4323 1.0317 0.2983 0.066 Uiso 1 1 calc GR . . . .
N1 N 0.4593(3) 0.9798(10) 0.45643(16) 0.054(3) Uani 1 1 d . . . . .
H1A H 0.4830 1.0272 0.4674 0.064 Uiso 1 1 calc GR . . . .
H1B H 0.4721 0.8819 0.4525 0.064 Uiso 1 1 calc GR . . . .
H1C H 0.4277 0.9656 0.4621 0.064 Uiso 1 1 calc GR . . . .
N5 N 0.6118(4) 0.3912(12) 0.30194(18) 0.069(3) Uani 1 1 d . . . . .
H5A H 0.5970 0.2928 0.3042 0.083 Uiso 1 1 calc GR . . . .
H5B H 0.6449 0.3770 0.2978 0.083 Uiso 1 1 calc GR . . . .
H5C H 0.5911 0.4450 0.2905 0.083 Uiso 1 1 calc GR . . . .
N6 N -0.0407(4) 0.3899(11) 0.29750(17) 0.060(3) Uani 1 1 d . . . . .
H6A H -0.0505 0.2870 0.3007 0.072 Uiso 1 1 calc GR . . . .
H6B H -0.0099 0.3875 0.2910 0.072 Uiso 1 1 calc GR . . . .
H6C H -0.0667 0.4365 0.2874 0.072 Uiso 1 1 calc GR . . . .
N11 N 0.3077(3) 0.5062(10) 0.45935(16) 0.055(3) Uani 1 1 d . . . . .
H11A H 0.3218 0.6070 0.4582 0.066 Uiso 1 1 calc GR . . . .
H11B H 0.3224 0.4590 0.4728 0.066 Uiso 1 1 calc GR . . . .
H11C H 0.2719 0.5141 0.4593 0.066 Uiso 1 1 calc GR . . . .
O1 O 0.5762(3) 1.0875(11) 0.38968(15) 0.065(2) Uani 1 1 d . . . . .
O18 O 0.3096(3) 0.8572(10) 0.35305(14) 0.060(2) Uani 1 1 d . . . . .
O12 O -0.1709(4) 0.2758(11) 0.36372(17) 0.076(3) Uani 1 1 d . . . . .
H12 H -0.1935 0.3042 0.3723 0.113 Uiso 1 1 calc GR . . . .
N12 N 0.1413(3) 0.9857(10) 0.45862(16) 0.052(3) Uani 1 1 d . . . . .
H12A H 0.1545 0.8914 0.4536 0.063 Uiso 1 1 calc GR . . . .
H12B H 0.1080 0.9682 0.4625 0.063 Uiso 1 1 calc GR . . . .
H12C H 0.1629 1.0222 0.4712 0.063 Uiso 1 1 calc GR . . . .
O23 O 0.2689(3) 1.0659(10) 0.39678(14) 0.063(2) Uani 1 1 d . . . . .
N4 N -0.0255(4) 0.5266(11) 0.45183(19) 0.070(3) Uani 1 1 d . . . . .
H4A H -0.0041 0.4716 0.4629 0.083 Uiso 1 1 calc GR . . . .
H4B H -0.0585 0.5376 0.4563 0.083 Uiso 1 1 calc GR . . . .
H4C H -0.0115 0.6263 0.4498 0.083 Uiso 1 1 calc GR . . . .
O10 O 0.4652(3) 0.2887(10) 0.36435(16) 0.066(2) Uani 1 1 d . . . . .
H10 H 0.4402 0.3219 0.3713 0.100 Uiso 1 1 calc GR . . . .
O5 O -0.2367(4) 0.6310(11) 0.38652(18) 0.083(3) Uani 1 1 d . . . . .
H5 H -0.2124 0.6032 0.3788 0.125 Uiso 1 1 calc GR . . . .
O16 O 0.0060(4) 0.8337(11) 0.35807(16) 0.068(3) Uani 1 1 d . . . . .
H16 H -0.0119 0.8454 0.3691 0.102 Uiso 1 1 calc GR . . . .
O17 O 0.3564(3) 1.0511(11) 0.37387(18) 0.080(3) Uani 1 1 d . . . . .
H17 H 0.3277 1.0618 0.3795 0.120 Uiso 1 1 calc GR . . . .
N2 N -0.1996(3) 0.9723(10) 0.45015(17) 0.059(3) Uani 1 1 d . . . . .
H2C H -0.1742 1.0010 0.4619 0.071 Uiso 1 1 calc GR . . . .
H2D H -0.1926 0.8709 0.4452 0.071 Uiso 1 1 calc GR . . . .
H2E H -0.2321 0.9736 0.4553 0.071 Uiso 1 1 calc GR . . . .
N3 N -0.3771(4) 0.5311(10) 0.44885(17) 0.058(3) Uani 1 1 d . . . . .
H3C H -0.3540 0.4797 0.4597 0.069 Uiso 1 1 calc GR . . . .
H3D H -0.4092 0.5418 0.4541 0.069 Uiso 1 1 calc GR . . . .
H3E H -0.3641 0.6309 0.4460 0.069 Uiso 1 1 calc GR . . . .
O14 O -0.3487(3) 0.8323(10) 0.36050(14) 0.062(2) Uani 1 1 d . . . . .
O24 O 0.2223(3) 0.8725(11) 0.37570(16) 0.073(3) Uani 1 1 d . . . . .
H24 H 0.2476 0.8066 0.3764 0.110 Uiso 1 1 calc GR . . . .
O3 O -0.0620(4) 1.0847(11) 0.39128(17) 0.071(3) Uani 1 1 d . . . . .
H3 H -0.0357 1.0674 0.3842 0.106 Uiso 1 1 calc GR . . . .
O20 O 0.3873(4) 0.3971(11) 0.39073(16) 0.075(3) Uani 1 1 d . . . . .
C33 C 0.4421(4) 0.8073(13) 0.31093(19) 0.046(3) Uani 1 1 d . . . . .
H33A H 0.4746 0.8229 0.3221 0.055 Uiso 1 1 calc R . . . .
H33B H 0.4444 0.6989 0.3038 0.055 Uiso 1 1 calc R . . . .
O19 O 0.4056(4) 0.6605(10) 0.38644(16) 0.069(2) Uani 1 1 d . . . . .
H19 H 0.4334 0.6230 0.3820 0.104 Uiso 1 1 calc GR . . . .
O9 O 0.4786(4) 0.5575(12) 0.36006(16) 0.079(3) Uani 1 1 d . . . . .
O11 O -0.1598(4) 0.5472(14) 0.36100(17) 0.090(4) Uani 1 1 d . . . . .
O21 O 0.1906(4) 0.5240(12) 0.35883(17) 0.088(3) Uani 1 1 d . . . . .
O6 O -0.2465(4) 0.3595(13) 0.38981(16) 0.080(3) Uani 1 1 d . . . . .
O7 O 0.1139(4) 0.6361(10) 0.38609(17) 0.077(3) Uani 1 1 d . . . . .
H7 H 0.1333 0.6039 0.3763 0.115 Uiso 1 1 calc GR . . . .
C45 C 0.1385(4) 1.1135(13) 0.4392(2) 0.052(3) Uani 1 1 d . . . . .
H45A H 0.1063 1.0933 0.4281 0.063 Uiso 1 1 calc R . . . .
H45B H 0.1349 1.2224 0.4460 0.063 Uiso 1 1 calc R . . . .
C34 C 0.3936(4) 0.8121(12) 0.32398(18) 0.043(3) Uani 1 1 d . . . . .
H34A H 0.3612 0.8252 0.3127 0.051 Uiso 1 1 calc R . . . .
H34B H 0.3907 0.7070 0.3320 0.051 Uiso 1 1 calc R . . . .
O22 O 0.1707(4) 0.2628(10) 0.36336(16) 0.085(3) Uani 1 1 d . . . . .
H22 H 0.1504 0.3016 0.3723 0.127 Uiso 1 1 calc R . . . .
O15 O 0.0206(4) 1.0950(13) 0.36531(19) 0.107(4) Uani 1 1 d . . . . .
C37 C 0.2605(6) 0.5182(13) 0.3119(2) 0.066(4) Uani 1 1 d . . . . .
H37A H 0.2752 0.6285 0.3104 0.079 Uiso 1 1 calc R . . . .
H37B H 0.2213 0.5282 0.3111 0.079 Uiso 1 1 calc R . . . .
C6 C -0.1450(4) 1.0930(13) 0.4204(2) 0.053(3) Uani 1 1 d . . . . .
H6D H -0.1436 1.1917 0.4108 0.064 Uiso 1 1 calc R . . . .
H6E H -0.1157 1.1001 0.4333 0.064 Uiso 1 1 calc R . . . .
C29 C 0.1288(5) 0.8222(14) 0.3118(2) 0.061(3) Uani 1 1 d . . . . .
H29A H 0.1611 0.8566 0.3221 0.073 Uiso 1 1 calc R . . . .
H29B H 0.1354 0.7115 0.3062 0.073 Uiso 1 1 calc R . . . .
C36 C 0.3497(5) 0.9441(14) 0.3563(2) 0.047(3) Uani 1 1 d . . . . .
C48 C 0.2302(5) 0.9749(15) 0.3935(2) 0.048(3) Uani 1 1 d . . . . .
C28 C -0.3264(5) 0.9621(18) 0.3575(2) 0.050(3) Uani 1 1 d . . . . .
C32 C 0.0324(5) 0.9596(19) 0.3558(2) 0.058(4) Uani 1 1 d . . . . .
C1 C 0.4508(5) 1.0888(14) 0.4349(2) 0.064(4) Uani 1 1 d . . . . .
H1D H 0.4200 1.0475 0.4244 0.076 Uiso 1 1 calc R . . . .
H1E H 0.4420 1.1998 0.4398 0.076 Uiso 1 1 calc R . . . .
C17 C 0.6155(5) 0.4871(16) 0.3237(3) 0.079(4) Uani 1 1 d . . . . .
H17A H 0.6312 0.5945 0.3210 0.095 Uiso 1 1 calc R . . . .
H17B H 0.6398 0.4308 0.3358 0.095 Uiso 1 1 calc R . . . .
C26 C -0.2646(5) 0.8292(15) 0.3312(2) 0.063(4) Uani 1 1 d . . . . .
H26A H -0.2932 0.8119 0.3182 0.076 Uiso 1 1 calc R . . . .
H26B H -0.2639 0.7336 0.3416 0.076 Uiso 1 1 calc R . . . .
C12 C -0.2606(5) 0.500(2) 0.3935(2) 0.058(4) Uani 1 1 d . . . . .
C2 C 0.4989(5) 1.0974(14) 0.4219(2) 0.062(4) Uani 1 1 d . . . . .
H2A H 0.4943 1.1904 0.4110 0.075 Uiso 1 1 calc R . . . .
H2B H 0.5309 1.1191 0.4331 0.075 Uiso 1 1 calc R . . . .
C41 C 0.3200(5) 0.4001(13) 0.4382(2) 0.063(4) Uani 1 1 d . . . . .
H41A H 0.3591 0.3918 0.4383 0.076 Uiso 1 1 calc R . . . .
H41B H 0.3059 0.2891 0.4399 0.076 Uiso 1 1 calc R . . . .
C25 C -0.2109(5) 0.8408(16) 0.3215(2) 0.069(4) Uani 1 1 d . . . . .
H25A H -0.1833 0.8789 0.3339 0.083 Uiso 1 1 calc R . . . .
H25B H -0.2004 0.7314 0.3167 0.083 Uiso 1 1 calc R . . . .
O13 O -0.3426(4) 1.1030(12) 0.3645(2) 0.095(3) Uani 1 1 d . . . . .
H13 H -0.3635 1.0884 0.3744 0.143 Uiso 1 1 calc GR . . . .
O4 O -0.0754(4) 0.8216(13) 0.3833(2) 0.121(5) Uani 1 1 d . . . . .
C8 C -0.0874(5) 0.955(2) 0.3927(2) 0.057(4) Uani 1 1 d . . . . .
C46 C 0.1863(4) 1.1136(12) 0.42623(19) 0.048(3) Uani 1 1 d . . . . .
H46A H 0.2190 1.1037 0.4374 0.057 Uiso 1 1 calc R . . . .
H46B H 0.1880 1.2185 0.4180 0.057 Uiso 1 1 calc R . . . .
C5 C -0.1992(4) 1.0901(14) 0.4306(2) 0.059(3) Uani 1 1 d . . . . .
H5D H -0.2068 1.2002 0.4361 0.071 Uiso 1 1 calc R . . . .
H5E H -0.2279 1.0609 0.4181 0.071 Uiso 1 1 calc R . . . .
O8 O 0.0994(4) 0.3688(13) 0.39018(19) 0.103(4) Uani 1 1 d . . . . .
C24 C -0.1471(5) 0.406(2) 0.3565(2) 0.068(4) Uani 1 1 d . . . . .
C4 C 0.5545(5) 0.9593(18) 0.3934(2) 0.054(4) Uani 1 1 d . . . . .
C31 C 0.0759(4) 0.9637(14) 0.3403(2) 0.058(3) Uani 1 1 d . . . . .
H31A H 0.0692 1.0572 0.3296 0.070 Uiso 1 1 calc R . . . .
H31 H 0.1102 0.9843 0.3501 0.070 Uiso 1 1 calc R . . . .
C18 C 0.5617(5) 0.5120(14) 0.3324(2) 0.072(4) Uani 1 1 d . . . . .
H18A H 0.5653 0.6033 0.3436 0.086 Uiso 1 1 calc R . . . .
H18B H 0.5358 0.5460 0.3191 0.086 Uiso 1 1 calc R . . . .
C35 C 0.3954(5) 0.9473(13) 0.3416(2) 0.053(3) Uani 1 1 d . . . . .
H35A H 0.3949 1.0527 0.3334 0.063 Uiso 1 1 calc R . . . .
H35 H 0.4295 0.9403 0.3520 0.063 Uiso 1 1 calc R . . . .
O2 O 0.5689(4) 0.8150(11) 0.38627(19) 0.091(3) Uani 1 1 d . . . . .
H2 H 0.5916 0.8267 0.3771 0.136 Uiso 1 1 calc GR . . . .
C30 C 0.0823(5) 0.8154(13) 0.3260(2) 0.059(3) Uani 1 1 d . . . . .
H30A H 0.0490 0.7983 0.3154 0.071 Uiso 1 1 calc R . . . .
H30B H 0.0871 0.7203 0.3365 0.071 Uiso 1 1 calc R . . . .
C3 C 0.5088(5) 0.9462(15) 0.4083(2) 0.066(4) Uani 1 1 d . . . . .
H3A H 0.4758 0.9190 0.3980 0.079 Uiso 1 1 calc R . . . .
H3B H 0.5166 0.8552 0.4193 0.079 Uiso 1 1 calc R . . . .
C16 C 0.0879(6) 0.512(2) 0.3935(2) 0.071(4) Uani 1 1 d . . . . .
C20 C 0.4916(5) 0.4146(18) 0.3572(2) 0.056(3) Uani 1 1 d . . . . .
C40 C 0.2003(5) 0.3819(17) 0.3558(2) 0.060(4) Uani 1 1 d . . . . .
C22 C -0.0813(6) 0.5116(16) 0.3308(2) 0.087(5) Uani 1 1 d . . . . .
H22A H -0.0734 0.5964 0.3428 0.104 Uiso 1 1 calc R . . . .
H22B H -0.1097 0.5544 0.3191 0.104 Uiso 1 1 calc R . . . .
C27 C -0.2773(5) 0.9752(16) 0.3443(2) 0.072(4) Uani 1 1 d . . . . .
H27A H -0.2831 1.0671 0.3333 0.087 Uiso 1 1 calc R . . . .
H27B H -0.2459 1.0021 0.3556 0.087 Uiso 1 1 calc R . . . .
C44 C 0.3770(6) 0.5392(18) 0.3940(2) 0.064(4) Uani 1 1 d . . . . .
C10 C -0.3322(5) 0.3994(15) 0.4164(3) 0.082(5) Uani 1 1 d . . . . .
H10D H -0.3057 0.3501 0.4284 0.099 Uiso 1 1 calc R . . . .
H10E H -0.3403 0.3185 0.4039 0.099 Uiso 1 1 calc R . . . .
C47 C 0.1849(5) 0.9745(14) 0.4085(2) 0.061(4) Uani 1 1 d . . . . .
H47A H 0.1856 0.8701 0.4170 0.074 Uiso 1 1 calc R . . . .
H47B H 0.1506 0.9800 0.3982 0.074 Uiso 1 1 calc R . . . .
C21 C -0.0328(5) 0.4860(17) 0.3193(3) 0.089(5) Uani 1 1 d . . . . .
H21A H -0.0058 0.4305 0.3303 0.107 Uiso 1 1 calc R . . . .
H21B H -0.0182 0.5935 0.3158 0.107 Uiso 1 1 calc R . . . .
C7 C -0.1360(5) 0.9470(14) 0.4059(2) 0.064(4) Uani 1 1 d . . . . .
H7D H -0.1680 0.9306 0.3945 0.077 Uiso 1 1 calc R . . . .
H7E H -0.1323 0.8505 0.4161 0.077 Uiso 1 1 calc R . . . .
C9 C -0.3834(5) 0.4349(16) 0.4272(2) 0.078(4) Uani 1 1 d . . . . .
H9D H -0.4084 0.4932 0.4156 0.093 Uiso 1 1 calc R . . . .
H9E H -0.4002 0.3300 0.4304 0.093 Uiso 1 1 calc R . . . .
C11 C -0.3079(5) 0.5433(15) 0.4068(2) 0.077(4) Uani 1 1 d . . . . .
H11D H -0.2954 0.6184 0.4196 0.093 Uiso 1 1 calc R . . . .
H11E H -0.3354 0.6005 0.3962 0.093 Uiso 1 1 calc R . . . .
C15 C 0.0433(5) 0.5597(16) 0.4067(2) 0.075(4) Uani 1 1 d . . . . .
H15A H 0.0146 0.6101 0.3959 0.090 Uiso 1 1 calc R . . . .
H15B H 0.0564 0.6421 0.4184 0.090 Uiso 1 1 calc R . . . .
C19 C 0.5380(5) 0.3691(14) 0.3440(2) 0.065(4) Uani 1 1 d . . . . .
H19A H 0.5663 0.3178 0.3550 0.078 Uiso 1 1 calc R . . . .
H19B H 0.5256 0.2876 0.3321 0.078 Uiso 1 1 calc R . . . .
C42 C 0.2963(5) 0.4682(16) 0.4158(2) 0.074(4) Uani 1 1 d . . . . .
H42A H 0.2610 0.5148 0.4178 0.089 Uiso 1 1 calc R . . . .
H42B H 0.2903 0.3786 0.4044 0.089 Uiso 1 1 calc R . . . .
C39 C 0.2480(6) 0.3208(15) 0.3446(2) 0.078(4) Uani 1 1 d . . . . .
H39A H 0.2348 0.2453 0.3319 0.094 Uiso 1 1 calc R . . . .
H39B H 0.2713 0.2578 0.3563 0.094 Uiso 1 1 calc R . . . .
C38 C 0.2818(6) 0.4514(17) 0.3347(3) 0.084(4) Uani 1 1 d . . . . .
H38A H 0.2868 0.5421 0.3459 0.101 Uiso 1 1 calc R . . . .
H38B H 0.3175 0.4050 0.3334 0.101 Uiso 1 1 calc R . . . .
C43 C 0.3297(5) 0.5994(15) 0.4058(2) 0.075(4) Uani 1 1 d . . . . .
H43A H 0.3435 0.6740 0.4185 0.090 Uiso 1 1 calc R . . . .
H43B H 0.3060 0.6633 0.3943 0.090 Uiso 1 1 calc R . . . .
C23 C -0.1025(5) 0.3682(17) 0.3418(3) 0.084(5) Uani 1 1 d . . . . .
H23A H -0.0729 0.3151 0.3518 0.101 Uiso 1 1 calc R . . . .
H23B H -0.1161 0.2900 0.3296 0.101 Uiso 1 1 calc R . . . .
C14 C 0.0203(6) 0.4156(18) 0.4189(3) 0.105(6) Uani 1 1 d . . . . .
H14A H 0.0145 0.3264 0.4074 0.126 Uiso 1 1 calc R . . . .
H14B H 0.0481 0.3785 0.4312 0.126 Uiso 1 1 calc R . . . .
C13 C -0.0296(6) 0.4346(18) 0.4295(3) 0.097(5) Uani 1 1 d . . . . .
H13A H -0.0437 0.3250 0.4322 0.117 Uiso 1 1 calc R . . . .
H13B H -0.0561 0.4900 0.4182 0.117 Uiso 1 1 calc R . . . .

loop_
_atom_site_aniso_label
_atom_site_aniso_U_11
_atom_site_aniso_U_22
_atom_site_aniso_U_33
_atom_site_aniso_U_23
_atom_site_aniso_U_13
_atom_site_aniso_U_12
Pb3 0.0258(2) 0.0288(2) 0.0400(3) 0.00260(18) 0.00900(17) -0.00032(17)
Pb2 0.0264(2) 0.0294(2) 0.0383(3) -0.00257(18) 0.00785(17) 0.00043(17)
Pb1 0.0289(2) 0.0284(2) 0.0383(3) 0.00076(18) 0.00666(18) -0.00042(17)
Pb5 0.0251(2) 0.0267(2) 0.0375(3) -0.00146(17) 0.00795(17) 0.00105(16)
Pb6 0.0286(2) 0.0270(2) 0.0377(3) 0.00219(17) 0.00687(17) 0.00058(16)
Pb4 0.0260(3) 0.0261(3) 0.0376(4) 0.0028(2) 0.0087(2) -0.0002(2)
Pb7 0.0265(3) 0.0310(4) 0.0427(4) -0.0014(3) 0.0076(3) 0.0012(2)
Br13 0.0429(7) 0.0427(7) 0.0566(8) 0.0022(5) 0.0080(5) 0.0160(5)
Br20 0.0388(6) 0.0421(7) 0.0605(8) -0.0004(5) 0.0077(5) -0.0159(5)
Br4 0.0407(7) 0.0430(7) 0.0634(8) 0.0016(6) 0.0111(6) -0.0179(5)
Br16 0.0623(8) 0.0447(8) 0.0441(8) 0.0047(5) 0.0059(6) 0.0016(6)
Br7 0.0415(7) 0.0433(7) 0.0592(8) -0.0021(5) 0.0056(6) 0.0180(5)
Br6 0.0393(7) 0.0444(8) 0.0668(9) -0.0024(6) 0.0066(6) 0.0195(5)
Br1 0.0546(7) 0.0465(8) 0.0423(7) -0.0063(5) 0.0068(6) -0.0008(5)
Br22 0.0566(7) 0.0520(8) 0.0429(8) -0.0071(5) 0.0060(6) -0.0013(6)
Br14 0.0449(7) 0.0481(8) 0.0677(9) -0.0061(6) 0.0020(6) 0.0208(5)
Br18 0.0541(7) 0.0531(8) 0.0449(8) 0.0058(6) 0.0038(6) 0.0036(6)
Br11 0.0463(7) 0.0460(8) 0.0587(8) -0.0003(6) 0.0048(6) 0.0220(5)
Br24 0.0445(7) 0.0494(8) 0.0715(9) -0.0017(6) 0.0087(6) 0.0228(5)
Br15 0.0556(8) 0.0621(9) 0.0437(8) 0.0071(6) 0.0079(6) 0.0090(6)
Br23 0.0565(7) 0.0545(8) 0.0417(8) -0.0076(5) 0.0059(6) -0.0026(6)
Br3 0.0578(7) 0.0496(8) 0.0405(7) -0.0053(5) 0.0054(6) -0.0059(6)
Br17 0.0473(7) 0.0549(8) 0.0665(9) 0.0069(6) -0.0014(6) -0.0262(6)
Br5 0.0636(8) 0.0463(8) 0.0438(8) 0.0078(5) 0.0049(6) 0.0026(6)
Br9 0.0440(7) 0.0447(8) 0.0716(9) 0.0010(6) 0.0061(6) -0.0184(5)
Br21 0.0654(8) 0.0472(8) 0.0453(8) 0.0070(6) 0.0085(6) 0.0034(6)
Br19 0.0411(7) 0.0474(8) 0.0700(9) -0.0017(6) 0.0116(6) 0.0179(5)
Br8 0.0631(8) 0.0444(8) 0.0438(8) 0.0063(5) 0.0066(6) 0.0037(6)
Br2 0.0479(7) 0.0493(8) 0.0692(9) 0.0058(6) 0.0040(6) -0.0235(6)
Br10 0.0588(8) 0.0522(8) 0.0436(8) 0.0086(6) 0.0079(6) 0.0042(6)
Br12 0.0517(7) 0.0621(9) 0.0480(8) -0.0074(6) 0.0050(6) -0.0040(6)
N8 0.063(7) 0.059(7) 0.047(7) -0.003(5) 0.022(5) -0.008(5)
N7 0.056(6) 0.067(7) 0.055(7) 0.004(5) 0.030(5) -0.003(5)
N10 0.061(7) 0.054(7) 0.065(8) 0.005(5) 0.013(5) 0.004(5)
N9 0.065(7) 0.053(7) 0.052(7) -0.005(5) 0.025(5) -0.005(5)
N1 0.060(6) 0.050(6) 0.056(7) -0.004(5) 0.023(5) -0.009(5)
N5 0.051(7) 0.075(8) 0.085(9) 0.016(6) 0.024(6) 0.010(5)
N6 0.069(7) 0.051(7) 0.068(8) 0.004(5) 0.039(6) 0.002(5)
N11 0.064(7) 0.049(6) 0.051(7) 0.000(5) 0.007(5) 0.003(5)
O1 0.074(6) 0.058(6) 0.067(6) 0.012(5) 0.025(5) 0.001(5)
O18 0.060(6) 0.067(6) 0.056(6) -0.017(4) 0.016(4) -0.009(5)
O12 0.078(7) 0.089(7) 0.065(7) 0.015(5) 0.029(5) 0.011(5)
N12 0.061(6) 0.043(6) 0.058(7) -0.001(5) 0.026(5) -0.010(5)
O23 0.072(6) 0.069(6) 0.051(6) -0.014(4) 0.023(5) -0.018(5)
N4 0.060(7) 0.061(7) 0.094(9) 0.003(6) 0.032(6) 0.005(5)
O10 0.074(7) 0.065(6) 0.063(6) 0.008(5) 0.022(5) -0.004(5)
O5 0.091(8) 0.083(7) 0.085(8) 0.015(5) 0.045(6) 0.006(6)
O16 0.068(6) 0.071(7) 0.072(7) -0.003(5) 0.036(5) -0.004(5)
O17 0.080(7) 0.069(6) 0.099(8) -0.039(6) 0.038(6) -0.016(5)
N2 0.052(6) 0.054(7) 0.075(8) 0.004(5) 0.026(5) 0.004(5)
N3 0.065(7) 0.052(7) 0.061(8) -0.003(5) 0.032(5) 0.006(5)
O14 0.079(6) 0.053(6) 0.057(6) 0.008(4) 0.025(5) 0.000(5)
O24 0.081(7) 0.063(7) 0.080(7) -0.026(5) 0.030(5) -0.010(5)
O3 0.069(7) 0.074(7) 0.076(7) -0.001(5) 0.033(5) 0.007(5)
O20 0.098(7) 0.046(6) 0.090(7) -0.015(5) 0.046(6) -0.014(5)
C33 0.047(7) 0.050(8) 0.042(8) 0.002(6) 0.013(6) -0.003(5)
O19 0.083(7) 0.059(6) 0.070(7) -0.003(5) 0.026(5) -0.005(5)
O9 0.089(7) 0.068(7) 0.088(8) -0.015(5) 0.044(6) -0.005(5)
O11 0.111(8) 0.085(8) 0.084(8) -0.024(6) 0.055(6) -0.036(6)
O21 0.125(8) 0.048(7) 0.097(8) -0.018(6) 0.044(6) -0.011(6)
O6 0.091(7) 0.079(8) 0.078(7) 0.000(6) 0.036(6) -0.005(6)
O7 0.088(7) 0.069(7) 0.078(8) 0.003(5) 0.031(5) 0.000(5)
C45 0.057(8) 0.045(8) 0.060(9) 0.003(6) 0.025(6) 0.000(6)
C34 0.046(7) 0.037(7) 0.046(8) 0.001(5) 0.012(5) -0.006(5)
O22 0.121(8) 0.052(6) 0.088(8) -0.002(5) 0.041(6) -0.012(5)
O15 0.139(9) 0.088(8) 0.107(9) -0.055(7) 0.073(7) -0.044(6)
C37 0.113(11) 0.033(8) 0.049(9) 0.006(6) -0.002(8) -0.005(7)
C6 0.061(8) 0.052(8) 0.046(8) 0.013(6) 0.007(6) -0.002(6)
C29 0.060(8) 0.061(9) 0.065(10) 0.009(7) 0.019(7) 0.007(6)
C36 0.062(9) 0.035(8) 0.044(8) -0.008(6) 0.011(6) -0.001(6)
C48 0.070(9) 0.044(9) 0.032(8) -0.005(6) 0.014(6) -0.001(7)
C28 0.064(9) 0.043(9) 0.047(8) -0.004(6) 0.014(6) -0.005(7)
C32 0.043(8) 0.083(12) 0.047(9) -0.016(7) 0.007(6) -0.028(7)
C1 0.063(9) 0.060(9) 0.072(10) 0.018(7) 0.024(7) 0.022(6)
C17 0.057(9) 0.087(11) 0.098(13) -0.039(9) 0.032(8) -0.014(7)
C26 0.063(8) 0.066(10) 0.064(9) 0.012(7) 0.021(7) 0.006(7)
C12 0.058(9) 0.060(11) 0.060(9) 0.014(8) 0.020(7) -0.001(7)
C2 0.063(8) 0.064(9) 0.064(10) 0.013(7) 0.028(7) -0.002(6)
C41 0.072(9) 0.036(8) 0.076(11) 0.009(7) -0.008(7) 0.006(6)
C25 0.062(9) 0.086(10) 0.064(10) 0.024(8) 0.020(7) 0.015(7)
O13 0.106(8) 0.080(8) 0.114(10) -0.013(6) 0.065(7) -0.026(6)
O4 0.145(10) 0.076(8) 0.165(11) -0.052(7) 0.107(9) -0.045(7)
C8 0.049(8) 0.071(11) 0.055(9) -0.009(7) 0.017(6) -0.009(7)
C46 0.065(8) 0.042(7) 0.038(7) -0.002(5) 0.014(6) -0.003(6)
C5 0.061(8) 0.062(9) 0.060(9) 0.024(7) 0.024(7) 0.014(6)
O8 0.140(9) 0.065(7) 0.117(9) -0.026(6) 0.071(7) -0.032(6)
C24 0.064(10) 0.085(13) 0.056(10) -0.002(9) 0.008(7) -0.020(9)
C4 0.057(8) 0.054(10) 0.056(9) -0.015(7) 0.023(7) -0.003(7)
C31 0.053(8) 0.068(9) 0.058(9) -0.005(7) 0.022(7) -0.022(6)
C18 0.079(10) 0.063(10) 0.081(11) 0.003(7) 0.039(8) -0.001(7)
C35 0.072(8) 0.035(7) 0.056(9) -0.012(6) 0.024(7) -0.017(6)
O2 0.114(9) 0.063(7) 0.109(9) -0.026(6) 0.069(7) -0.027(5)
C30 0.067(9) 0.051(8) 0.061(9) -0.006(6) 0.016(7) 0.001(6)
C3 0.069(9) 0.071(10) 0.060(10) -0.017(7) 0.019(7) -0.010(7)
C16 0.093(11) 0.066(12) 0.062(10) -0.021(8) 0.039(8) -0.029(9)
C20 0.061(9) 0.051(10) 0.054(9) 0.005(7) 0.006(7) 0.001(7)
C40 0.092(10) 0.037(9) 0.051(9) -0.004(7) 0.010(7) -0.010(8)
C22 0.115(12) 0.080(11) 0.077(11) -0.025(8) 0.058(10) -0.034(9)
C27 0.056(9) 0.093(12) 0.073(11) 0.004(8) 0.029(7) -0.012(7)
C44 0.088(10) 0.053(10) 0.055(9) -0.016(7) 0.023(8) -0.020(8)
C10 0.090(11) 0.058(10) 0.108(13) -0.015(8) 0.049(9) -0.015(8)
C47 0.063(8) 0.054(8) 0.071(10) -0.012(7) 0.026(7) -0.012(6)
C21 0.087(11) 0.090(11) 0.100(13) -0.030(9) 0.049(10) -0.044(8)
C7 0.065(9) 0.061(9) 0.071(10) 0.001(7) 0.027(7) -0.010(7)
C9 0.067(9) 0.095(11) 0.079(11) -0.024(8) 0.040(8) -0.027(8)
C11 0.091(11) 0.060(10) 0.085(12) 0.007(8) 0.023(9) 0.011(8)
C15 0.081(10) 0.085(11) 0.059(10) 0.008(8) 0.008(8) -0.011(8)
C19 0.059(8) 0.067(10) 0.069(10) 0.004(7) 0.011(7) 0.011(7)
C42 0.081(10) 0.083(11) 0.061(10) -0.018(8) 0.020(8) -0.006(8)
C39 0.116(12) 0.069(10) 0.054(10) 0.000(7) 0.030(9) 0.007(8)
C38 0.096(11) 0.084(11) 0.079(12) -0.013(9) 0.034(9) -0.011(9)
C43 0.105(11) 0.067(10) 0.059(10) -0.012(7) 0.040(8) -0.006(8)
C23 0.079(10) 0.088(12) 0.091(12) 0.009(9) 0.039(9) 0.007(8)
C14 0.085(12) 0.095(13) 0.141(17) -0.034(11) 0.038(11) -0.004(9)
C13 0.084(11) 0.094(12) 0.119(15) -0.052(10) 0.034(10) -0.014(9)

_geom_special_details            
;
 All esds (except the esd in the dihedral angle between two l.s. planes)
 are estimated using the full covariance matrix.  The cell esds are taken
 into account individually in the estimation of esds in distances, angles
 and torsion angles; correlations between esds in cell parameters are only
 used when they are defined by crystal symmetry.  An approximate (isotropic)
 treatment of cell esds is used for estimating esds involving l.s. planes.
;
loop_
_geom_bond_atom_site_label_1
_geom_bond_atom_site_label_2
_geom_bond_distance
_geom_bond_site_symmetry_2
_geom_bond_publ_flag
Pb3 Br20 2.9908(10) . ?
Pb3 Br18 2.9678(12) . ?
Pb3 Br24 2.9816(11) . ?
Pb3 Br21 2.9975(12) . ?
Pb3 Br19 3.0084(11) 2_545 ?
Pb3 Br19 3.0198(11) . ?
Pb2 Br20 3.0318(11) 1_545 ?
Pb2 Br22 2.9510(12) . ?
Pb2 Br14 2.9956(11) . ?
Pb2 Br24 3.0114(11) . ?
Pb2 Br23 2.9731(12) . ?
Pb2 Br17 2.9789(11) . ?
Pb1 Br13 3.0191(11) . ?
Pb1 Br13 3.0325(11) 2_655 ?
Pb1 Br16 3.0158(12) . ?
Pb1 Br14 3.0034(11) 1_565 ?
Pb1 Br15 2.9666(12) . ?
Pb1 Br17 2.9876(11) . ?
Pb5 Br4 3.0183(10) 1_565 ?
Pb5 Br7 3.0029(11) . ?
Pb5 Br6 2.9992(10) . ?
Pb5 Br1 2.9471(12) . ?
Pb5 Br3 2.9856(12) . ?
Pb5 Br2 2.9812(11) . ?
Pb6 Br7 3.0166(11) 1_545 ?
Pb6 Br11 2.9997(11) . ?
Pb6 Br9 3.0135(11) 1_545 ?
Pb6 Br8 3.0206(12) . ?
Pb6 Br2 3.0078(11) . ?
Pb6 Br10 2.9551(12) . ?
Pb4 Br4 2.9910(10) . ?
Pb4 Br4 2.9910(10) 3_666 ?
Pb4 Br6 2.9956(10) 3_666 ?
Pb4 Br6 2.9956(10) . ?
Pb4 Br5 2.9834(12) 3_666 ?
Pb4 Br5 2.9833(12) . ?
Pb7 Br11 3.0100(10) 3_576 ?
Pb7 Br11 3.0100(10) . ?
Pb7 Br9 3.0154(10) 3_576 ?
Pb7 Br9 3.0154(10) . ?
Pb7 Br12 2.9824(12) . ?
Pb7 Br12 2.9822(12) 3_576 ?
Br13 Pb1 3.0326(11) 2_645 ?
Br20 Pb2 3.0318(10) 1_565 ?
Br4 Pb5 3.0181(10) 1_545 ?
Br7 Pb6 3.0167(11) 1_565 ?
Br14 Pb1 3.0034(11) 1_545 ?
Br9 Pb6 3.0135(11) 1_565 ?
Br19 Pb3 3.0085(11) 2 ?
N8 H8A 0.8900 . ?
N8 H8B 0.8900 . ?
N8 H8C 0.8900 . ?
N8 C29 1.466(13) . ?
N7 H7A 0.8900 . ?
N7 H7B 0.8900 . ?
N7 H7C 0.8900 . ?
N7 C25 1.479(13) . ?
N10 H10A 0.8900 . ?
N10 H10B 0.8900 . ?
N10 H10C 0.8900 . ?
N10 C37 1.514(14) . ?
N9 H9A 0.8900 . ?
N9 H9B 0.8900 . ?
N9 H9C 0.8900 . ?
N9 C33 1.466(12) . ?
N1 H1A 0.8900 . ?
N1 H1B 0.8900 . ?
N1 H1C 0.8900 . ?
N1 C1 1.501(13) . ?
N5 H5A 0.8900 . ?
N5 H5B 0.8900 . ?
N5 H5C 0.8900 . ?
N5 C17 1.454(14) . ?
N6 H6A 0.8900 . ?
N6 H6B 0.8900 . ?
N6 H6C 0.8900 . ?
N6 C21 1.456(15) . ?
N11 H11A 0.8900 . ?
N11 H11B 0.8900 . ?
N11 H11C 0.8900 . ?
N11 C41 1.539(14) . ?
O1 C4 1.197(13) . ?
O18 C36 1.213(12) . ?
O12 H12 0.8200 . ?
O12 C24 1.298(15) . ?
N12 H12A 0.8900 . ?
N12 H12B 0.8900 . ?
N12 H12C 0.8900 . ?
N12 C45 1.509(12) . ?
O23 C48 1.204(13) . ?
N4 H4A 0.8900 . ?
N4 H4B 0.8900 . ?
N4 H4C 0.8900 . ?
N4 C13 1.465(15) . ?
O10 H10 0.8200 . ?
O10 C20 1.300(14) . ?
O5 H5 0.8200 . ?
O5 C12 1.300(14) . ?
O16 H16 0.8200 . ?
O16 C32 1.224(13) . ?
O17 H17 0.8200 . ?
O17 C36 1.317(13) . ?
N2 H2C 0.8900 . ?
N2 H2D 0.8900 . ?
N2 H2E 0.8900 . ?
N2 C5 1.467(13) . ?
N3 H3C 0.8900 . ?
N3 H3D 0.8900 . ?
N3 H3E 0.8900 . ?
N3 C9 1.449(14) . ?
O14 C28 1.205(13) . ?
O24 H24 0.8200 . ?
O24 C48 1.306(13) . ?
O3 H3 0.8200 . ?
O3 C8 1.227(13) . ?
O20 C44 1.193(13) . ?
C33 H33A 0.9700 . ?
C33 H33B 0.9700 . ?
C33 C34 1.491(12) . ?
O19 H19 0.8200 . ?
O19 C44 1.312(13) . ?
O9 C20 1.213(13) . ?
O11 C24 1.218(15) . ?
O21 C40 1.189(12) . ?
O6 C12 1.209(13) . ?
O7 H7 0.8200 . ?
O7 C16 1.289(14) . ?
C45 H45A 0.9700 . ?
C45 H45B 0.9700 . ?
C45 C46 1.470(13) . ?
C34 H34A 0.9700 . ?
C34 H34B 0.9700 . ?
C34 C35 1.480(13) . ?
O22 H22 0.8200 . ?
O22 C40 1.313(13) . ?
O15 C32 1.270(14) . ?
C37 H37A 0.9700 . ?
C37 H37B 0.9700 . ?
C37 C38 1.441(16) . ?
C6 H6D 0.9700 . ?
C6 H6E 0.9700 . ?
C6 C5 1.528(14) . ?
C6 C7 1.472(14) . ?
C29 H29A 0.9700 . ?
C29 H29B 0.9700 . ?
C29 C30 1.490(14) . ?
C36 C35 1.489(14) . ?
C48 C47 1.492(14) . ?
C28 O13 1.285(13) . ?
C28 C27 1.513(15) . ?
C32 C31 1.477(15) . ?
C1 H1D 0.9700 . ?
C1 H1E 0.9700 . ?
C1 C2 1.482(14) . ?
C17 H17A 0.9700 . ?
C17 H17B 0.9700 . ?
C17 C18 1.493(14) . ?
C26 H26A 0.9700 . ?
C26 H26B 0.9700 . ?
C26 C25 1.505(14) . ?
C26 C27 1.449(15) . ?
C12 C11 1.514(16) . ?
C2 H2A 0.9700 . ?
C2 H2B 0.9700 . ?
C2 C3 1.482(14) . ?
C41 H41A 0.9700 . ?
C41 H41B 0.9700 . ?
C41 C42 1.445(16) . ?
C25 H25A 0.9700 . ?
C25 H25B 0.9700 . ?
O13 H13 0.8200 . ?
O4 C8 1.257(14) . ?
C8 C7 1.496(15) . ?
C46 H46A 0.9700 . ?
C46 H46B 0.9700 . ?
C46 C47 1.506(14) . ?
C5 H5D 0.9700 . ?
C5 H5E 0.9700 . ?
O8 C16 1.210(14) . ?
C24 C23 1.495(17) . ?
C4 O2 1.297(13) . ?
C4 C3 1.499(15) . ?
C31 H31A 0.9700 . ?
C31 H31 0.9700 . ?
C31 C30 1.465(14) . ?
C18 H18A 0.9700 . ?
C18 H18B 0.9700 . ?
C18 C19 1.486(15) . ?
C35 H35A 0.9700 . ?
C35 H35 0.9700 . ?
O2 H2 0.8200 . ?
C30 H30A 0.9700 . ?
C30 H30B 0.9700 . ?
C3 H3A 0.9700 . ?
C3 H3B 0.9700 . ?
C16 C15 1.465(17) . ?
C20 C19 1.496(16) . ?
C40 C39 1.495(16) . ?
C22 H22A 0.9700 . ?
C22 H22B 0.9700 . ?
C22 C21 1.453(15) . ?
C22 C23 1.446(16) . ?
C27 H27A 0.9700 . ?
C27 H27B 0.9700 . ?
C44 C43 1.502(16) . ?
C10 H10D 0.9700 . ?
C10 H10E 0.9700 . ?
C10 C9 1.506(15) . ?
C10 C11 1.446(15) . ?
C47 H47A 0.9700 . ?
C47 H47B 0.9700 . ?
C21 H21A 0.9700 . ?
C21 H21B 0.9700 . ?
C7 H7D 0.9700 . ?
C7 H7E 0.9700 . ?
C9 H9D 0.9700 . ?
C9 H9E 0.9700 . ?
C11 H11D 0.9700 . ?
C11 H11E 0.9700 . ?
C15 H15A 0.9700 . ?
C15 H15B 0.9700 . ?
C15 C14 1.503(17) . ?
C19 H19A 0.9700 . ?
C19 H19B 0.9700 . ?
C42 H42A 0.9700 . ?
C42 H42B 0.9700 . ?
C42 C43 1.501(15) . ?
C39 H39A 0.9700 . ?
C39 H39B 0.9700 . ?
C39 C38 1.500(16) . ?
C38 H38A 0.9700 . ?
C38 H38B 0.9700 . ?
C43 H43A 0.9700 . ?
C43 H43B 0.9700 . ?
C23 H23A 0.9700 . ?
C23 H23B 0.9700 . ?
C14 H14A 0.9700 . ?
C14 H14B 0.9700 . ?
C14 C13 1.450(16) . ?
C13 H13A 0.9700 . ?
C13 H13B 0.9700 . ?

loop_
_geom_angle_atom_site_label_1
_geom_angle_atom_site_label_2
_geom_angle_atom_site_label_3
_geom_angle
_geom_angle_site_symmetry_1
_geom_angle_site_symmetry_3
_geom_angle_publ_flag
Br20 Pb3 Br21 90.46(3) . . ?
Br20 Pb3 Br19 177.99(3) . 2_545 ?
Br20 Pb3 Br19 89.05(3) . . ?
Br18 Pb3 Br20 87.79(3) . . ?
Br18 Pb3 Br24 86.26(3) . . ?
Br18 Pb3 Br21 178.11(3) . . ?
Br18 Pb3 Br19 93.38(3) . . ?
Br18 Pb3 Br19 91.70(3) . 2_545 ?
Br24 Pb3 Br20 93.30(3) . . ?
Br24 Pb3 Br21 93.15(3) . . ?
Br24 Pb3 Br19 88.60(3) . 2_545 ?
Br24 Pb3 Br19 177.60(4) . . ?
Br21 Pb3 Br19 90.07(3) . 2_545 ?
Br21 Pb3 Br19 87.29(3) . . ?
Br19 Pb3 Br19 89.038(15) 2_545 . ?
Br22 Pb2 Br20 87.54(3) . 1_545 ?
Br22 Pb2 Br14 90.00(3) . . ?
Br22 Pb2 Br24 89.18(3) . . ?
Br22 Pb2 Br23 178.39(3) . . ?
Br22 Pb2 Br17 91.34(3) . . ?
Br14 Pb2 Br20 89.15(3) . 1_545 ?
Br14 Pb2 Br24 175.54(4) . . ?
Br24 Pb2 Br20 86.44(3) . 1_545 ?
Br23 Pb2 Br20 93.51(3) . 1_545 ?
Br23 Pb2 Br14 88.80(3) . . ?
Br23 Pb2 Br24 92.10(3) . . ?
Br23 Pb2 Br17 87.69(3) . . ?
Br17 Pb2 Br20 176.27(3) . 1_545 ?
Br17 Pb2 Br14 94.41(3) . . ?
Br17 Pb2 Br24 89.99(3) . . ?
Br13 Pb1 Br13 90.917(16) . 2_655 ?
Br16 Pb1 Br13 90.03(3) . 2_655 ?
Br16 Pb1 Br13 93.61(3) . . ?
Br14 Pb1 Br13 90.63(3) 1_565 2_655 ?
Br14 Pb1 Br13 177.47(4) 1_565 . ?
Br14 Pb1 Br16 88.39(3) 1_565 . ?
Br15 Pb1 Br13 89.97(3) . 2_655 ?
Br15 Pb1 Br13 86.23(3) . . ?
Br15 Pb1 Br16 179.84(4) . . ?
Br15 Pb1 Br14 91.77(3) . 1_565 ?
Br15 Pb1 Br17 91.06(4) . . ?
Br17 Pb1 Br13 91.21(3) . . ?
Br17 Pb1 Br13 177.69(4) . 2_655 ?
Br17 Pb1 Br16 88.94(3) . . ?
Br17 Pb1 Br14 87.28(3) . 1_565 ?
Br7 Pb5 Br4 89.18(3) . 1_565 ?
Br6 Pb5 Br4 87.14(3) . 1_565 ?
Br6 Pb5 Br7 175.50(3) . . ?
Br1 Pb5 Br4 87.87(3) . 1_565 ?
Br1 Pb5 Br7 88.72(3) . . ?
Br1 Pb5 Br6 88.55(3) . . ?
Br1 Pb5 Br3 178.25(3) . . ?
Br1 Pb5 Br2 92.11(3) . . ?
Br3 Pb5 Br4 92.00(3) . 1_565 ?
Br3 Pb5 Br7 89.53(3) . . ?
Br3 Pb5 Br6 93.18(3) . . ?
Br2 Pb5 Br4 176.04(3) . 1_565 ?
Br2 Pb5 Br7 94.77(3) . . ?
Br2 Pb5 Br6 88.91(3) . . ?
Br2 Pb5 Br3 88.15(3) . . ?
Br7 Pb6 Br8 87.60(3) 1_545 . ?
Br11 Pb6 Br7 177.85(4) . 1_545 ?
Br11 Pb6 Br9 91.87(3) . 1_545 ?
Br11 Pb6 Br8 92.79(3) . . ?
Br11 Pb6 Br2 90.89(3) . . ?
Br9 Pb6 Br7 90.23(3) 1_545 1_545 ?
Br9 Pb6 Br8 91.46(3) 1_545 . ?
Br2 Pb6 Br7 86.99(3) . 1_545 ?
Br2 Pb6 Br9 176.82(4) . 1_545 ?
Br2 Pb6 Br8 89.98(3) . . ?
Br10 Pb6 Br7 92.69(3) . 1_545 ?
Br10 Pb6 Br11 86.90(3) . . ?
Br10 Pb6 Br9 88.75(3) . 1_545 ?
Br10 Pb6 Br8 179.64(4) . . ?
Br10 Pb6 Br2 89.82(3) . . ?
Br4 Pb4 Br4 180.0 3_666 . ?
Br4 Pb4 Br6 91.26(3) . . ?
Br4 Pb4 Br6 88.74(3) 3_666 . ?
Br4 Pb4 Br6 91.26(3) 3_666 3_666 ?
Br4 Pb4 Br6 88.74(3) . 3_666 ?
Br6 Pb4 Br6 180.0 3_666 . ?
Br5 Pb4 Br4 91.25(3) . 3_666 ?
Br5 Pb4 Br4 91.25(3) 3_666 . ?
Br5 Pb4 Br4 88.75(3) . . ?
Br5 Pb4 Br4 88.75(3) 3_666 3_666 ?
Br5 Pb4 Br6 93.78(3) 3_666 . ?
Br5 Pb4 Br6 86.22(3) . . ?
Br5 Pb4 Br6 93.77(3) . 3_666 ?
Br5 Pb4 Br6 86.23(3) 3_666 3_666 ?
Br5 Pb4 Br5 180.0 . 3_666 ?
Br11 Pb7 Br11 180.0 . 3_576 ?
Br11 Pb7 Br9 90.61(3) . 3_576 ?
Br11 Pb7 Br9 89.39(3) 3_576 3_576 ?
Br11 Pb7 Br9 90.61(3) 3_576 . ?
Br11 Pb7 Br9 89.39(3) . . ?
Br9 Pb7 Br9 180.0 3_576 . ?
Br12 Pb7 Br11 89.13(3) . . ?
Br12 Pb7 Br11 90.87(3) . 3_576 ?
Br12 Pb7 Br11 90.87(3) 3_576 . ?
Br12 Pb7 Br11 89.13(3) 3_576 3_576 ?
Br12 Pb7 Br9 93.34(3) . 3_576 ?
Br12 Pb7 Br9 86.65(3) . . ?
Br12 Pb7 Br9 93.35(3) 3_576 . ?
Br12 Pb7 Br9 86.66(3) 3_576 3_576 ?
Br12 Pb7 Br12 180.0 3_576 . ?
Pb1 Br13 Pb1 144.69(4) . 2_645 ?
Pb3 Br20 Pb2 154.62(4) . 1_565 ?
Pb4 Br4 Pb5 156.15(4) . 1_545 ?
Pb5 Br7 Pb6 151.93(4) . 1_565 ?
Pb4 Br6 Pb5 148.01(4) . . ?
Pb2 Br14 Pb1 151.71(5) . 1_545 ?
Pb6 Br11 Pb7 145.18(4) . . ?
Pb3 Br24 Pb2 144.93(5) . . ?
Pb2 Br17 Pb1 142.95(5) . . ?
Pb6 Br9 Pb7 147.58(5) 1_565 . ?
Pb3 Br19 Pb3 151.41(5) 2 . ?
Pb5 Br2 Pb6 142.24(5) . . ?
H8A N8 H8B 109.5 . . ?
H8A N8 H8C 109.5 . . ?
H8B N8 H8C 109.5 . . ?
C29 N8 H8A 109.5 . . ?
C29 N8 H8B 109.5 . . ?
C29 N8 H8C 109.5 . . ?
H7A N7 H7B 109.5 . . ?
H7A N7 H7C 109.5 . . ?
H7B N7 H7C 109.5 . . ?
C25 N7 H7A 109.5 . . ?
C25 N7 H7B 109.5 . . ?
C25 N7 H7C 109.5 . . ?
H10A N10 H10B 109.5 . . ?
H10A N10 H10C 109.5 . . ?
H10B N10 H10C 109.5 . . ?
C37 N10 H10A 109.5 . . ?
C37 N10 H10B 109.5 . . ?
C37 N10 H10C 109.5 . . ?
H9A N9 H9B 109.5 . . ?
H9A N9 H9C 109.5 . . ?
H9B N9 H9C 109.5 . . ?
C33 N9 H9A 109.5 . . ?
C33 N9 H9B 109.5 . . ?
C33 N9 H9C 109.5 . . ?
H1A N1 H1B 109.5 . . ?
H1A N1 H1C 109.5 . . ?
H1B N1 H1C 109.5 . . ?
C1 N1 H1A 109.5 . . ?
C1 N1 H1B 109.5 . . ?
C1 N1 H1C 109.5 . . ?
H5A N5 H5B 109.5 . . ?
H5A N5 H5C 109.5 . . ?
H5B N5 H5C 109.5 . . ?
C17 N5 H5A 109.5 . . ?
C17 N5 H5B 109.5 . . ?
C17 N5 H5C 109.5 . . ?
H6A N6 H6B 109.5 . . ?
H6A N6 H6C 109.5 . . ?
H6B N6 H6C 109.5 . . ?
C21 N6 H6A 109.5 . . ?
C21 N6 H6B 109.5 . . ?
C21 N6 H6C 109.5 . . ?
H11A N11 H11B 109.5 . . ?
H11A N11 H11C 109.5 . . ?
H11B N11 H11C 109.5 . . ?
C41 N11 H11A 109.5 . . ?
C41 N11 H11B 109.5 . . ?
C41 N11 H11C 109.5 . . ?
C24 O12 H12 109.5 . . ?
H12A N12 H12B 109.5 . . ?
H12A N12 H12C 109.5 . . ?
H12B N12 H12C 109.5 . . ?
C45 N12 H12A 109.5 . . ?
C45 N12 H12B 109.5 . . ?
C45 N12 H12C 109.5 . . ?
H4A N4 H4B 109.5 . . ?
H4A N4 H4C 109.5 . . ?
H4B N4 H4C 109.5 . . ?
C13 N4 H4A 109.5 . . ?
C13 N4 H4B 109.5 . . ?
C13 N4 H4C 109.5 . . ?
C20 O10 H10 109.5 . . ?
C12 O5 H5 109.5 . . ?
C32 O16 H16 109.5 . . ?
C36 O17 H17 109.5 . . ?
H2C N2 H2D 109.5 . . ?
H2C N2 H2E 109.5 . . ?
H2D N2 H2E 109.5 . . ?
C5 N2 H2C 109.5 . . ?
C5 N2 H2D 109.5 . . ?
C5 N2 H2E 109.5 . . ?
H3C N3 H3D 109.5 . . ?
H3C N3 H3E 109.5 . . ?
H3D N3 H3E 109.5 . . ?
C9 N3 H3C 109.5 . . ?
C9 N3 H3D 109.5 . . ?
C9 N3 H3E 109.5 . . ?
C48 O24 H24 109.5 . . ?
C8 O3 H3 109.5 . . ?
N9 C33 H33A 109.0 . . ?
N9 C33 H33B 109.0 . . ?
N9 C33 C34 112.9(9) . . ?
H33A C33 H33B 107.8 . . ?
C34 C33 H33A 109.0 . . ?
C34 C33 H33B 109.0 . . ?
C44 O19 H19 109.5 . . ?
C16 O7 H7 109.5 . . ?
N12 C45 H45A 108.8 . . ?
N12 C45 H45B 108.8 . . ?
H45A C45 H45B 107.7 . . ?
C46 C45 N12 113.8(9) . . ?
C46 C45 H45A 108.8 . . ?
C46 C45 H45B 108.8 . . ?
C33 C34 H34A 108.9 . . ?
C33 C34 H34B 108.9 . . ?
H34A C34 H34B 107.7 . . ?
C35 C34 C33 113.5(9) . . ?
C35 C34 H34A 108.9 . . ?
C35 C34 H34B 108.9 . . ?
C40 O22 H22 109.5 . . ?
N10 C37 H37A 109.0 . . ?
N10 C37 H37B 109.0 . . ?
H37A C37 H37B 107.8 . . ?
C38 C37 N10 112.9(10) . . ?
C38 C37 H37A 109.0 . . ?
C38 C37 H37B 109.0 . . ?
H6D C6 H6E 107.7 . . ?
C5 C6 H6D 108.8 . . ?
C5 C6 H6E 108.8 . . ?
C7 C6 H6D 108.8 . . ?
C7 C6 H6E 108.8 . . ?
C7 C6 C5 113.7(10) . . ?
N8 C29 H29A 108.6 . . ?
N8 C29 H29B 108.6 . . ?
N8 C29 C30 114.7(10) . . ?
H29A C29 H29B 107.6 . . ?
C30 C29 H29A 108.6 . . ?
C30 C29 H29B 108.6 . . ?
O18 C36 O17 121.2(11) . . ?
O18 C36 C35 126.3(10) . . ?
O17 C36 C35 112.5(10) . . ?
O23 C48 O24 122.9(11) . . ?
O23 C48 C47 123.7(11) . . ?
O24 C48 C47 113.2(11) . . ?
O14 C28 O13 124.1(12) . . ?
O14 C28 C27 122.8(12) . . ?
O13 C28 C27 113.1(12) . . ?
O16 C32 O15 121.0(12) . . ?
O16 C32 C31 121.4(13) . . ?
O15 C32 C31 117.4(12) . . ?
N1 C1 H1D 108.9 . . ?
N1 C1 H1E 108.9 . . ?
H1D C1 H1E 107.7 . . ?
C2 C1 N1 113.4(9) . . ?
C2 C1 H1D 108.9 . . ?
C2 C1 H1E 108.9 . . ?
N5 C17 H17A 109.0 . . ?
N5 C17 H17B 109.0 . . ?
N5 C17 C18 113.0(11) . . ?
H17A C17 H17B 107.8 . . ?
C18 C17 H17A 109.0 . . ?
C18 C17 H17B 109.0 . . ?
H26A C26 H26B 107.7 . . ?
C25 C26 H26A 108.9 . . ?
C25 C26 H26B 108.9 . . ?
C27 C26 H26A 108.9 . . ?
C27 C26 H26B 108.9 . . ?
C27 C26 C25 113.4(11) . . ?
O5 C12 C11 111.9(13) . . ?
O6 C12 O5 123.9(13) . . ?
O6 C12 C11 124.2(13) . . ?
C1 C2 H2A 108.5 . . ?
C1 C2 H2B 108.5 . . ?
H2A C2 H2B 107.5 . . ?
C3 C2 C1 114.9(10) . . ?
C3 C2 H2A 108.5 . . ?
C3 C2 H2B 108.5 . . ?
N11 C41 H41A 109.1 . . ?
N11 C41 H41B 109.1 . . ?
H41A C41 H41B 107.9 . . ?
C42 C41 N11 112.4(10) . . ?
C42 C41 H41A 109.1 . . ?
C42 C41 H41B 109.1 . . ?
N7 C25 C26 112.3(9) . . ?
N7 C25 H25A 109.1 . . ?
N7 C25 H25B 109.1 . . ?
C26 C25 H25A 109.1 . . ?
C26 C25 H25B 109.1 . . ?
H25A C25 H25B 107.9 . . ?
C28 O13 H13 109.5 . . ?
O3 C8 O4 123.5(12) . . ?
O3 C8 C7 121.5(13) . . ?
O4 C8 C7 115.0(12) . . ?
C45 C46 H46A 109.1 . . ?
C45 C46 H46B 109.1 . . ?
C45 C46 C47 112.4(9) . . ?
H46A C46 H46B 107.8 . . ?
C47 C46 H46A 109.1 . . ?
C47 C46 H46B 109.1 . . ?
N2 C5 C6 112.8(9) . . ?
N2 C5 H5D 109.0 . . ?
N2 C5 H5E 109.0 . . ?
C6 C5 H5D 109.0 . . ?
C6 C5 H5E 109.0 . . ?
H5D C5 H5E 107.8 . . ?
O12 C24 C23 114.1(14) . . ?
O11 C24 O12 123.4(14) . . ?
O11 C24 C23 122.5(14) . . ?
O1 C4 O2 125.1(12) . . ?
O1 C4 C3 123.1(12) . . ?
O2 C4 C3 111.7(12) . . ?
C32 C31 H31A 108.1 . . ?
C32 C31 H31 108.1 . . ?
H31A C31 H31 107.3 . . ?
C30 C31 C32 116.7(10) . . ?
C30 C31 H31A 108.1 . . ?
C30 C31 H31 108.1 . . ?
C17 C18 H18A 107.9 . . ?
C17 C18 H18B 107.9 . . ?
H18A C18 H18B 107.2 . . ?
C19 C18 C17 117.5(11) . . ?
C19 C18 H18A 107.9 . . ?
C19 C18 H18B 107.9 . . ?
C34 C35 C36 114.0(9) . . ?
C34 C35 H35A 108.8 . . ?
C34 C35 H35 108.8 . . ?
C36 C35 H35A 108.8 . . ?
C36 C35 H35 108.8 . . ?
H35A C35 H35 107.7 . . ?
C4 O2 H2 109.5 . . ?
C29 C30 H30A 108.6 . . ?
C29 C30 H30B 108.6 . . ?
C31 C30 C29 114.5(10) . . ?
C31 C30 H30A 108.6 . . ?
C31 C30 H30B 108.6 . . ?
H30A C30 H30B 107.6 . . ?
C2 C3 C4 115.1(10) . . ?
C2 C3 H3A 108.5 . . ?
C2 C3 H3B 108.5 . . ?
C4 C3 H3A 108.5 . . ?
C4 C3 H3B 108.5 . . ?
H3A C3 H3B 107.5 . . ?
O7 C16 C15 113.8(13) . . ?
O8 C16 O7 123.8(13) . . ?
O8 C16 C15 122.5(13) . . ?
O10 C20 C19 114.3(12) . . ?
O9 C20 O10 123.3(12) . . ?
O9 C20 C19 122.2(12) . . ?
O21 C40 O22 121.8(13) . . ?
O21 C40 C39 124.4(12) . . ?
O22 C40 C39 113.7(12) . . ?
H22A C22 H22B 107.3 . . ?
C21 C22 H22A 108.1 . . ?
C21 C22 H22B 108.1 . . ?
C23 C22 H22A 108.1 . . ?
C23 C22 H22B 108.1 . . ?
C23 C22 C21 116.6(12) . . ?
C28 C27 H27A 108.3 . . ?
C28 C27 H27B 108.3 . . ?
C26 C27 C28 116.0(11) . . ?
C26 C27 H27A 108.3 . . ?
C26 C27 H27B 108.3 . . ?
H27A C27 H27B 107.4 . . ?
O20 C44 O19 122.1(13) . . ?
O20 C44 C43 125.0(12) . . ?
O19 C44 C43 112.8(12) . . ?
H10D C10 H10E 107.6 . . ?
C9 C10 H10D 108.7 . . ?
C9 C10 H10E 108.7 . . ?
C11 C10 H10D 108.7 . . ?
C11 C10 H10E 108.7 . . ?
C11 C10 C9 114.4(11) . . ?
C48 C47 C46 115.1(10) . . ?
C48 C47 H47A 108.5 . . ?
C48 C47 H47B 108.5 . . ?
C46 C47 H47A 108.5 . . ?
C46 C47 H47B 108.5 . . ?
H47A C47 H47B 107.5 . . ?
N6 C21 H21A 108.4 . . ?
N6 C21 H21B 108.4 . . ?
C22 C21 N6 115.4(11) . . ?
C22 C21 H21A 108.4 . . ?
C22 C21 H21B 108.4 . . ?
H21A C21 H21B 107.5 . . ?
C6 C7 C8 115.6(10) . . ?
C6 C7 H7D 108.4 . . ?
C6 C7 H7E 108.4 . . ?
C8 C7 H7D 108.4 . . ?
C8 C7 H7E 108.4 . . ?
H7D C7 H7E 107.4 . . ?
N3 C9 C10 116.3(11) . . ?
N3 C9 H9D 108.2 . . ?
N3 C9 H9E 108.2 . . ?
C10 C9 H9D 108.2 . . ?
C10 C9 H9E 108.2 . . ?
H9D C9 H9E 107.4 . . ?
C12 C11 H11D 109.1 . . ?
C12 C11 H11E 109.1 . . ?
C10 C11 C12 112.7(11) . . ?
C10 C11 H11D 109.1 . . ?
C10 C11 H11E 109.1 . . ?
H11D C11 H11E 107.8 . . ?
C16 C15 H15A 109.0 . . ?
C16 C15 H15B 109.0 . . ?
C16 C15 C14 112.9(12) . . ?
H15A C15 H15B 107.8 . . ?
C14 C15 H15A 109.0 . . ?
C14 C15 H15B 109.0 . . ?
C18 C19 C20 113.8(10) . . ?
C18 C19 H19A 108.8 . . ?
C18 C19 H19B 108.8 . . ?
C20 C19 H19A 108.8 . . ?
C20 C19 H19B 108.8 . . ?
H19A C19 H19B 107.7 . . ?
C41 C42 H42A 108.5 . . ?
C41 C42 H42B 108.5 . . ?
C41 C42 C43 114.9(12) . . ?
H42A C42 H42B 107.5 . . ?
C43 C42 H42A 108.5 . . ?
C43 C42 H42B 108.5 . . ?
C40 C39 H39A 108.3 . . ?
C40 C39 H39B 108.3 . . ?
C40 C39 C38 116.0(11) . . ?
H39A C39 H39B 107.4 . . ?
C38 C39 H39A 108.3 . . ?
C38 C39 H39B 108.3 . . ?
C37 C38 C39 116.2(12) . . ?
C37 C38 H38A 108.2 . . ?
C37 C38 H38B 108.2 . . ?
C39 C38 H38A 108.2 . . ?
C39 C38 H38B 108.2 . . ?
H38A C38 H38B 107.4 . . ?
C44 C43 H43A 108.3 . . ?
C44 C43 H43B 108.3 . . ?
C42 C43 C44 116.1(11) . . ?
C42 C43 H43A 108.3 . . ?
C42 C43 H43B 108.3 . . ?
H43A C43 H43B 107.4 . . ?
C24 C23 H23A 108.7 . . ?
C24 C23 H23B 108.7 . . ?
C22 C23 C24 114.3(12) . . ?
C22 C23 H23A 108.7 . . ?
C22 C23 H23B 108.7 . . ?
H23A C23 H23B 107.6 . . ?
C15 C14 H14A 107.3 . . ?
C15 C14 H14B 107.3 . . ?
H14A C14 H14B 106.9 . . ?
C13 C14 C15 120.2(13) . . ?
C13 C14 H14A 107.3 . . ?
C13 C14 H14B 107.3 . . ?
N4 C13 H13A 108.2 . . ?
N4 C13 H13B 108.2 . . ?
C14 C13 N4 116.4(12) . . ?
C14 C13 H13A 108.2 . . ?
C14 C13 H13B 108.2 . . ?
H13A C13 H13B 107.3 . . ?

_shelx_res_file                  
;
TITL aj80_p21c_a.res in P2(1)/c
REM Old TITL aj80_p21c in P2(1)/c
REM SHELXT solution in P2(1)/c
REM R1 0.213, Rweak 0.006, Alpha 0.115, Orientation as input
REM Formula found by SHELXT: C43 N7 O28 Br24 Pb6
CELL 0.71073 24.7721 8.0709 56.9635 90 97.137 90
ZERR 8 0.0012 0.0004 0.0034 0 0.002 0
LATT 1
SYMM -X,0.5+Y,0.5-Z
SFAC C H Br N O Pb
UNIT 192 480 96 48 96 24

L.S. 5
PLAN  1
TEMP 24.85
BOND $H
LIST 6
fmap 2
acta
OMIT 0 6 9
OMIT 3 1 1
OMIT -3 1 3
OMIT 0 6 5
OMIT -3 1 11
OMIT 6 6 9
REM <olex2.extras>
REM <HklSrc "%.\\aj80_p21c_a.hkl">
REM </olex2.extras>

WGHT    0.025700   47.801197
FVAR       0.03227
PB3   6    0.084191    1.415404    0.247157    11.00000    0.02578    0.02882 =
         0.03998    0.00260    0.00900   -0.00032
PB2   6    0.250897    0.929728    0.243757    11.00000    0.02638    0.02935 =
         0.03827   -0.00257    0.00785    0.00043
PB1   6    0.416326    1.415640    0.247442    11.00000    0.02895    0.02838 =
         0.03829    0.00076    0.00666   -0.00042
PB5   6    0.332944    0.989559    0.506027    11.00000    0.02506    0.02674 =
         0.03755   -0.00146    0.00795    0.00105
PB6   6    0.166832    0.504847    0.503562    11.00000    0.02859    0.02701 =
         0.03770    0.00219    0.00687    0.00058
PB4   6    0.500000    0.500000    0.500000    10.50000    0.02598    0.02606 =
         0.03759    0.00277    0.00872   -0.00017
PB7   6    0.000000    1.000000    0.500000    10.50000    0.02654    0.03099 =
         0.04270   -0.00137    0.00761    0.00123
BR13  3    0.477982    1.102215    0.239406    11.00000    0.04293    0.04265 =
         0.05662    0.00222    0.00795    0.01602
BR20  3    0.184394    1.625623    0.252520    11.00000    0.03884    0.04211 =
         0.06046   -0.00036    0.00773   -0.01589
BR4   3    0.400031    0.289252    0.496756    11.00000    0.04075    0.04299 =
         0.06344    0.00163    0.01111   -0.01787
BR16  3    0.410975    1.340382    0.298960    11.00000    0.06226    0.04475 =
         0.04411    0.00468    0.00591    0.00162
BR7   3    0.231982    1.197058    0.496477    11.00000    0.04154    0.04332 =
         0.05919   -0.00207    0.00562    0.01796
BR6   3    0.437437    0.797808    0.512629    11.00000    0.03932    0.04441 =
         0.06678   -0.00238    0.00662    0.01949
BR1   3    0.324389    0.915909    0.455025    11.00000    0.05464    0.04651 =
         0.04226   -0.00628    0.00677   -0.00080
BR22  3    0.255861    1.002913    0.294737    11.00000    0.05658    0.05201 =
         0.04288   -0.00714    0.00604   -0.00126
BR14  3    0.352238    0.725574    0.253298    11.00000    0.04488    0.04809 =
         0.06771   -0.00614    0.00196    0.02082
BR18  3    0.072785    1.490175    0.195767    11.00000    0.05409    0.05313 =
         0.04490    0.00581    0.00382    0.00362
BR11  3    0.105905    0.817130    0.511412    11.00000    0.04630    0.04596 =
         0.05869   -0.00033    0.00483    0.02198
BR24  3    0.144219    1.112294    0.235422    11.00000    0.04450    0.04938 =
         0.07150   -0.00170    0.00868    0.02280
BR15  3    0.421744    1.488798    0.196751    11.00000    0.05558    0.06213 =
         0.04375    0.00713    0.00785    0.00901
BR23  3    0.249253    0.857334    0.192497    11.00000    0.05653    0.05453 =
         0.04166   -0.00764    0.00592   -0.00262
BR3   3    0.338681    1.071054    0.557402    11.00000    0.05780    0.04958 =
         0.04053   -0.00533    0.00539   -0.00587
BR17  3    0.309944    1.241891    0.235577    11.00000    0.04727    0.05489 =
         0.06650    0.00688   -0.00145   -0.02625
BR5   3    0.518495    0.430332    0.551810    11.00000    0.06360    0.04634 =
         0.04381    0.00784    0.00492    0.00259
BR9   3    0.062696    1.311687    0.492428    11.00000    0.04398    0.04470 =
         0.07163    0.00100    0.00611   -0.01844
BR21  3    0.099610    1.342647    0.299160    11.00000    0.06536    0.04717 =
         0.04531    0.00697    0.00846    0.00344
BR19  3    0.018971    1.714819    0.258419    11.00000    0.04112    0.04745 =
         0.06997   -0.00170    0.01164    0.01786
BR8   3    0.170011    0.581134    0.451838    11.00000    0.06314    0.04439 =
         0.04379    0.00626    0.00657    0.00368
BR2   3    0.273798    0.680167    0.515718    11.00000    0.04788    0.04927 =
         0.06921    0.00577    0.00403   -0.02350
BR10  3    0.163771    0.432491    0.554233    11.00000    0.05876    0.05218 =
         0.04359    0.00856    0.00793    0.00421
BR12  3    0.003726    0.928957    0.448847    11.00000    0.05175    0.06214 =
         0.04796   -0.00744    0.00496   -0.00403
N8    4    0.120901    0.934390    0.291447    11.00000    0.06329    0.05910 =
         0.04729   -0.00255    0.02219   -0.00757
AFIX 137
H8A   2    0.112633    1.035117    0.296264    11.00000   -1.20000
H8B   2    0.093903    0.896903    0.281034    11.00000   -1.20000
H8C   2    0.151358    0.939259    0.284672    11.00000   -1.20000
AFIX   0

N7    4   -0.213026    0.954873    0.301114    11.00000    0.05604    0.06665 =
         0.05503    0.00415    0.02950   -0.00312
AFIX 137
H7A   2   -0.218053    1.058024    0.305923    11.00000   -1.20000
H7B   2   -0.240431    0.926169    0.290267    11.00000   -1.20000
H7C   2   -0.181880    0.949099    0.294872    11.00000   -1.20000
AFIX   0

N10   4    0.273922    0.412541    0.291462    11.00000    0.06122    0.05390 =
         0.06478    0.00474    0.01303    0.00352
AFIX 137
H10A  2    0.259798    0.458671    0.277883    11.00000   -1.20000
H10B  2    0.259978    0.311680    0.292631    11.00000   -1.20000
H10C  2    0.309867    0.405157    0.291844    11.00000   -1.20000
AFIX   0

N9    4    0.440560    0.934096    0.292417    11.00000    0.06477    0.05274 =
         0.05163   -0.00486    0.02462   -0.00463
AFIX 137
H9A   2    0.415487    0.907140    0.280457    11.00000   -1.20000
H9B   2    0.472963    0.940416    0.287253    11.00000   -1.20000
H9C   2    0.432283    1.031689    0.298306    11.00000   -1.20000
AFIX   0

N1    4    0.459283    0.979756    0.456435    11.00000    0.05997    0.04954 =
         0.05551   -0.00386    0.02263   -0.00885
AFIX 137
H1A   2    0.483048    1.027197    0.467403    11.00000   -1.20000
H1B   2    0.472066    0.881866    0.452509    11.00000   -1.20000
H1C   2    0.427743    0.965562    0.462136    11.00000   -1.20000
AFIX   0

N5    4    0.611767    0.391162    0.301940    11.00000    0.05114    0.07462 =
         0.08459    0.01552    0.02389    0.00990
AFIX 137
H5A   2    0.597027    0.292838    0.304239    11.00000   -1.20000
H5B   2    0.644897    0.376953    0.297757    11.00000   -1.20000
H5C   2    0.591082    0.444984    0.290513    11.00000   -1.20000
AFIX   0

N6    4   -0.040749    0.389891    0.297496    11.00000    0.06942    0.05089 =
         0.06808    0.00416    0.03895    0.00211
AFIX 137
H6A   2   -0.050473    0.286984    0.300701    11.00000   -1.20000
H6B   2   -0.009861    0.387499    0.291020    11.00000   -1.20000
H6C   2   -0.066749    0.436457    0.287448    11.00000   -1.20000
AFIX   0

N11   4    0.307711    0.506232    0.459353    11.00000    0.06446    0.04864 =
         0.05079    0.00015    0.00733    0.00316
AFIX 137
H11A  2    0.321752    0.606967    0.458189    11.00000   -1.20000
H11B  2    0.322402    0.458990    0.472761    11.00000   -1.20000
H11C  2    0.271871    0.514148    0.459333    11.00000   -1.20000
AFIX   0

O1    5    0.576164    1.087535    0.389678    11.00000    0.07372    0.05757 =
         0.06701    0.01162    0.02518    0.00093
O18   5    0.309556    0.857182    0.353053    11.00000    0.05958    0.06744 =
         0.05559   -0.01652    0.01640   -0.00913
O12   5   -0.170884    0.275772    0.363722    11.00000    0.07795    0.08933 =
         0.06479    0.01532    0.02907    0.01145
AFIX 147
H12   2   -0.193485    0.304220    0.372292    11.00000   -1.50000
AFIX   0

N12   4    0.141264    0.985739    0.458620    11.00000    0.06051    0.04327 =
         0.05779   -0.00076    0.02579   -0.00966
AFIX 137
H12A  2    0.154489    0.891410    0.453597    11.00000   -1.20000
H12B  2    0.108041    0.968246    0.462521    11.00000   -1.20000
H12C  2    0.162869    1.022192    0.471212    11.00000   -1.20000
AFIX   0

O23   5    0.268878    1.065884    0.396784    11.00000    0.07230    0.06897 =
         0.05064   -0.01362    0.02314   -0.01791
N4    4   -0.025526    0.526552    0.451832    11.00000    0.05952    0.06095 =
         0.09368    0.00324    0.03155    0.00459
AFIX 137
H4A   2   -0.004126    0.471600    0.462899    11.00000   -1.20000
H4B   2   -0.058489    0.537601    0.456323    11.00000   -1.20000
H4C   2   -0.011478    0.626310    0.449837    11.00000   -1.20000
AFIX   0

O10   5    0.465220    0.288660    0.364347    11.00000    0.07439    0.06531 =
         0.06303    0.00778    0.02228   -0.00396
AFIX 147
H10   2    0.440183    0.321900    0.371259    11.00000   -1.50000
AFIX   0

O5    5   -0.236744    0.630961    0.386521    11.00000    0.09054    0.08301 =
         0.08464    0.01466    0.04539    0.00629
AFIX 147
H5    2   -0.212422    0.603205    0.378802    11.00000   -1.50000
AFIX   0

O16   5    0.006008    0.833746    0.358069    11.00000    0.06815    0.07093 =
         0.07176   -0.00317    0.03577   -0.00365
AFIX 147
H16   2   -0.011880    0.845425    0.369140    11.00000   -1.50000
AFIX   0

O17   5    0.356413    1.051092    0.373866    11.00000    0.08028    0.06858 =
         0.09865   -0.03892    0.03830   -0.01611
AFIX 147
H17   2    0.327717    1.061751    0.379500    11.00000   -1.50000
AFIX   0

N2    4   -0.199553    0.972317    0.450147    11.00000    0.05224    0.05421 =
         0.07535    0.00429    0.02640    0.00445
AFIX 137
H2C   2   -0.174188    1.000971    0.461902    11.00000   -1.20000
H2D   2   -0.192639    0.870908    0.445158    11.00000   -1.20000
H2E   2   -0.232061    0.973611    0.455269    11.00000   -1.20000
AFIX   0

N3    4   -0.377073    0.531095    0.448850    11.00000    0.06528    0.05222 =
         0.06149   -0.00258    0.03236    0.00609
AFIX 137
H3C   2   -0.354045    0.479666    0.459701    11.00000   -1.20000
H3D   2   -0.409220    0.541794    0.454141    11.00000   -1.20000
H3E   2   -0.364065    0.630910    0.446004    11.00000   -1.20000
AFIX   0

O14   5   -0.348680    0.832300    0.360504    11.00000    0.07884    0.05322 =
         0.05719    0.00811    0.02504   -0.00004
O24   5    0.222314    0.872549    0.375704    11.00000    0.08087    0.06287 =
         0.08044   -0.02556    0.02984   -0.01020
AFIX 147
H24   2    0.247645    0.806598    0.376415    11.00000   -1.50000
AFIX   0

O3    5   -0.062022    1.084652    0.391278    11.00000    0.06879    0.07380 =
         0.07624   -0.00086    0.03308    0.00736
AFIX 147
H3    2   -0.035706    1.067428    0.384196    11.00000   -1.50000
AFIX   0

O20   5    0.387275    0.397141    0.390727    11.00000    0.09789    0.04649 =
         0.09027   -0.01537    0.04584   -0.01432
C33   1    0.442119    0.807302    0.310925    11.00000    0.04710    0.05029 =
         0.04196    0.00240    0.01261   -0.00315
AFIX  23
H33A  2    0.474630    0.822946    0.322076    11.00000   -1.20000
H33B  2    0.444401    0.698853    0.303776    11.00000   -1.20000
AFIX   0

O19   5    0.405630    0.660549    0.386435    11.00000    0.08270    0.05868 =
         0.07045   -0.00303    0.02604   -0.00512
AFIX 147
H19   2    0.433395    0.623020    0.381985    11.00000   -1.50000
AFIX   0

O9    5    0.478604    0.557477    0.360065    11.00000    0.08879    0.06828 =
         0.08811   -0.01464    0.04406   -0.00497
O11   5   -0.159819    0.547171    0.361002    11.00000    0.11097    0.08536 =
         0.08415   -0.02423    0.05457   -0.03646
O21   5    0.190591    0.523975    0.358831    11.00000    0.12517    0.04808 =
         0.09724   -0.01769    0.04364   -0.01052
O6    5   -0.246541    0.359503    0.389812    11.00000    0.09130    0.07878 =
         0.07776   -0.00030    0.03648   -0.00531
O7    5    0.113924    0.636062    0.386086    11.00000    0.08780    0.06874 =
         0.07845    0.00341    0.03101    0.00042
AFIX 147
H7    2    0.133330    0.603914    0.376348    11.00000   -1.50000
AFIX   0

C45   1    0.138538    1.113497    0.439176    11.00000    0.05702    0.04460 =
         0.05967    0.00273    0.02524   -0.00032
AFIX  23
H45A  2    0.106261    1.093286    0.428063    11.00000   -1.20000
H45B  2    0.134870    1.222372    0.446013    11.00000   -1.20000
AFIX   0

C34   1    0.393576    0.812107    0.323978    11.00000    0.04612    0.03655 =
         0.04636    0.00116    0.01176   -0.00636
AFIX  23
H34A  2    0.361197    0.825219    0.312673    11.00000   -1.20000
H34B  2    0.390674    0.707025    0.331990    11.00000   -1.20000
AFIX   0

O22   5    0.170723    0.262810    0.363358    11.00000    0.12128    0.05247 =
         0.08835   -0.00173    0.04148   -0.01222
AFIX  83
H22   2    0.150440    0.301650    0.372279    11.00000   -1.50000
AFIX   0

O15   5    0.020606    1.095021    0.365306    11.00000    0.13905    0.08795 =
         0.10706   -0.05491    0.07254   -0.04398
C37   1    0.260514    0.518238    0.311930    11.00000    0.11272    0.03290 =
         0.04887    0.00600   -0.00168   -0.00478
AFIX  23
H37A  2    0.275240    0.628499    0.310375    11.00000   -1.20000
H37B  2    0.221309    0.528212    0.311148    11.00000   -1.20000
AFIX   0

C6    1   -0.144986    1.092992    0.420363    11.00000    0.06121    0.05206 =
         0.04611    0.01300    0.00746   -0.00223
AFIX  23
H6D   2   -0.143568    1.191736    0.410752    11.00000   -1.20000
H6E   2   -0.115666    1.100142    0.433300    11.00000   -1.20000
AFIX   0

C29   1    0.128822    0.822228    0.311821    11.00000    0.05989    0.06116 =
         0.06547    0.00938    0.01950    0.00664
AFIX  23
H29A  2    0.161101    0.856596    0.322064    11.00000   -1.20000
H29B  2    0.135428    0.711512    0.306197    11.00000   -1.20000
AFIX   0

C36   1    0.349739    0.944079    0.356284    11.00000    0.06228    0.03521 =
         0.04359   -0.00761    0.01105   -0.00069
C48   1    0.230157    0.974906    0.393548    11.00000    0.07009    0.04373 =
         0.03223   -0.00488    0.01449   -0.00088
C28   1   -0.326449    0.962073    0.357523    11.00000    0.06356    0.04251 =
         0.04677   -0.00397    0.01353   -0.00470
C32   1    0.032407    0.959626    0.355783    11.00000    0.04282    0.08293 =
         0.04717   -0.01560    0.00664   -0.02785
C1    1    0.450835    1.088794    0.434942    11.00000    0.06274    0.06012 =
         0.07176    0.01759    0.02411    0.02221
AFIX  23
H1D   2    0.420026    1.047540    0.424385    11.00000   -1.20000
H1E   2    0.441975    1.199761    0.439769    11.00000   -1.20000
AFIX   0

C17   1    0.615518    0.487102    0.323694    11.00000    0.05710    0.08652 =
         0.09843   -0.03857    0.03151   -0.01428
AFIX  23
H17A  2    0.631248    0.594451    0.321000    11.00000   -1.20000
H17B  2    0.639782    0.430813    0.335809    11.00000   -1.20000
AFIX   0

C26   1   -0.264577    0.829242    0.331221    11.00000    0.06273    0.06642 =
         0.06352    0.01245    0.02061    0.00591
AFIX  23
H26A  2   -0.293199    0.811933    0.318211    11.00000   -1.20000
H26B  2   -0.263945    0.733592    0.341562    11.00000   -1.20000
AFIX   0

C12   1   -0.260619    0.499549    0.393493    11.00000    0.05762    0.06037 =
         0.05955    0.01373    0.01975   -0.00054
C2    1    0.498883    1.097350    0.421865    11.00000    0.06293    0.06411 =
         0.06437    0.01299    0.02757   -0.00235
AFIX  23
H2A   2    0.494287    1.190386    0.411021    11.00000   -1.20000
H2B   2    0.530853    1.119093    0.433088    11.00000   -1.20000
AFIX   0

C41   1    0.320003    0.400058    0.438217    11.00000    0.07196    0.03619 =
         0.07618    0.00905   -0.00850    0.00599
AFIX  23
H41A  2    0.359098    0.391835    0.438324    11.00000   -1.20000
H41B  2    0.305949    0.289102    0.439917    11.00000   -1.20000
AFIX   0

C25   1   -0.210892    0.840764    0.321521    11.00000    0.06152    0.08613 =
         0.06379    0.02443    0.02015    0.01510
AFIX  23
H25A  2   -0.183279    0.878869    0.333915    11.00000   -1.20000
H25B  2   -0.200432    0.731360    0.316672    11.00000   -1.20000
AFIX   0

O13   5   -0.342622    1.102967    0.364493    11.00000    0.10612    0.07956 =
         0.11359   -0.01320    0.06457   -0.02616
AFIX 147
H13   2   -0.363510    1.088395    0.374397    11.00000   -1.50000
AFIX   0

O4    5   -0.075409    0.821620    0.383291    11.00000    0.14487    0.07561 =
         0.16491   -0.05152    0.10684   -0.04520
C8    1   -0.087356    0.955245    0.392722    11.00000    0.04943    0.07086 =
         0.05461   -0.00863    0.01650   -0.00945
C46   1    0.186309    1.113618    0.426226    11.00000    0.06499    0.04180 =
         0.03850   -0.00177    0.01357   -0.00258
AFIX  23
H46A  2    0.218982    1.103666    0.437436    11.00000   -1.20000
H46B  2    0.188000    1.218507    0.418036    11.00000   -1.20000
AFIX   0

C5    1   -0.199175    1.090072    0.430561    11.00000    0.06052    0.06188 =
         0.05959    0.02392    0.02352    0.01438
AFIX  23
H5D   2   -0.206803    1.200216    0.436115    11.00000   -1.20000
H5E   2   -0.227938    1.060931    0.418104    11.00000   -1.20000
AFIX   0

O8    5    0.099369    0.368774    0.390180    11.00000    0.13971    0.06499 =
         0.11704   -0.02578    0.07116   -0.03223
C24   1   -0.147074    0.406100    0.356472    11.00000    0.06354    0.08497 =
         0.05613   -0.00182    0.00830   -0.01987
C4    1    0.554512    0.959279    0.393386    11.00000    0.05656    0.05418 =
         0.05625   -0.01471    0.02288   -0.00333
C31   1    0.075917    0.963741    0.340263    11.00000    0.05304    0.06826 =
         0.05751   -0.00493    0.02151   -0.02184
AFIX  23
H31A  2    0.069172    1.057171    0.329590    11.00000   -1.20000
H31   2    0.110167    0.984325    0.350054    11.00000   -1.20000
AFIX   0

C18   1    0.561726    0.512022    0.332450    11.00000    0.07901    0.06335 =
         0.08053    0.00318    0.03948   -0.00138
AFIX  23
H18A  2    0.565342    0.603287    0.343615    11.00000   -1.20000
H18B  2    0.535838    0.546049    0.319138    11.00000   -1.20000
AFIX   0

C35   1    0.395431    0.947335    0.341606    11.00000    0.07180    0.03498 =
         0.05573   -0.01204    0.02366   -0.01656
AFIX  23
H35A  2    0.394933    1.052691    0.333388    11.00000   -1.20000
H35   2    0.429503    0.940306    0.351981    11.00000   -1.20000
AFIX   0

O2    5    0.568919    0.815024    0.386274    11.00000    0.11444    0.06326 =
         0.10906   -0.02587    0.06943   -0.02660
AFIX 147
H2    2    0.591578    0.826712    0.377063    11.00000   -1.50000
AFIX   0

C30   1    0.082305    0.815359    0.326045    11.00000    0.06684    0.05085 =
         0.06106   -0.00598    0.01623    0.00063
AFIX  23
H30A  2    0.049050    0.798304    0.315405    11.00000   -1.20000
H30B  2    0.087122    0.720329    0.336521    11.00000   -1.20000
AFIX   0

C3    1    0.508848    0.946245    0.408263    11.00000    0.06943    0.07062 =
         0.05974   -0.01676    0.01928   -0.01007
AFIX  23
H3A   2    0.475757    0.919007    0.398038    11.00000   -1.20000
H3B   2    0.516563    0.855198    0.419285    11.00000   -1.20000
AFIX   0

C16   1    0.087936    0.511975    0.393466    11.00000    0.09288    0.06649 =
         0.06221   -0.02051    0.03873   -0.02896
C20   1    0.491568    0.414600    0.357214    11.00000    0.06148    0.05135 =
         0.05431    0.00533    0.00591    0.00124
C40   1    0.200284    0.381890    0.355788    11.00000    0.09178    0.03657 =
         0.05128   -0.00400    0.01048   -0.00979
C22   1   -0.081311    0.511579    0.330802    11.00000    0.11510    0.08037 =
         0.07679   -0.02531    0.05826   -0.03426
AFIX  23
H22A  2   -0.073365    0.596427    0.342794    11.00000   -1.20000
H22B  2   -0.109728    0.554400    0.319128    11.00000   -1.20000
AFIX   0

C27   1   -0.277332    0.975244    0.344270    11.00000    0.05641    0.09320 =
         0.07304    0.00398    0.02880   -0.01249
AFIX  23
H27A  2   -0.283086    1.067080    0.333259    11.00000   -1.20000
H27B  2   -0.245928    1.002110    0.355551    11.00000   -1.20000
AFIX   0

C44   1    0.377016    0.539156    0.393978    11.00000    0.08764    0.05279 =
         0.05472   -0.01557    0.02253   -0.01986
C10   1   -0.332154    0.399411    0.416392    11.00000    0.08962    0.05789 =
         0.10819   -0.01515    0.04878   -0.01478
AFIX  23
H10D  2   -0.305728    0.350140    0.428365    11.00000   -1.20000
H10E  2   -0.340312    0.318529    0.403858    11.00000   -1.20000
AFIX   0

C47   1    0.184858    0.974532    0.408531    11.00000    0.06326    0.05396 =
         0.07120   -0.01228    0.02569   -0.01250
AFIX  23
H47A  2    0.185596    0.870127    0.416999    11.00000   -1.20000
H47B  2    0.150633    0.979959    0.398239    11.00000   -1.20000
AFIX   0

C21   1   -0.032837    0.486000    0.319292    11.00000    0.08723    0.08984 =
         0.10049   -0.03043    0.04943   -0.04423
AFIX  23
H21A  2   -0.005787    0.430495    0.330338    11.00000   -1.20000
H21B  2   -0.018210    0.593471    0.315808    11.00000   -1.20000
AFIX   0

C7    1   -0.135974    0.946951    0.405862    11.00000    0.06471    0.06137 =
         0.07082    0.00055    0.02670   -0.01024
AFIX  23
H7D   2   -0.168049    0.930587    0.394484    11.00000   -1.20000
H7E   2   -0.132309    0.850463    0.416089    11.00000   -1.20000
AFIX   0

C9    1   -0.383405    0.434903    0.427206    11.00000    0.06740    0.09492 =
         0.07875   -0.02354    0.03984   -0.02734
AFIX  23
H9D   2   -0.408409    0.493217    0.415594    11.00000   -1.20000
H9E   2   -0.400184    0.330002    0.430378    11.00000   -1.20000
AFIX   0

C11   1   -0.307929    0.543272    0.406778    11.00000    0.09139    0.05967 =
         0.08456    0.00672    0.02339    0.01052
AFIX  23
H11D  2   -0.295386    0.618430    0.419591    11.00000   -1.20000
H11E  2   -0.335423    0.600509    0.396157    11.00000   -1.20000
AFIX   0

C15   1    0.043313    0.559719    0.406691    11.00000    0.08081    0.08471 =
         0.05901    0.00792    0.00793   -0.01135
AFIX  23
H15A  2    0.014578    0.610098    0.395904    11.00000   -1.20000
H15B  2    0.056411    0.642122    0.418431    11.00000   -1.20000
AFIX   0

C19   1    0.538018    0.369070    0.344039    11.00000    0.05943    0.06675 =
         0.06865    0.00442    0.01113    0.01148
AFIX  23
H19A  2    0.566300    0.317809    0.354963    11.00000   -1.20000
H19B  2    0.525561    0.287621    0.332057    11.00000   -1.20000
AFIX   0

C42   1    0.296283    0.468168    0.415820    11.00000    0.08091    0.08304 =
         0.06131   -0.01796    0.02009   -0.00566
AFIX  23
H42A  2    0.261046    0.514811    0.417802    11.00000   -1.20000
H42B  2    0.290264    0.378565    0.404447    11.00000   -1.20000
AFIX   0

C39   1    0.247988    0.320839    0.344563    11.00000    0.11638    0.06870 =
         0.05438    0.00025    0.03029    0.00735
AFIX  23
H39A  2    0.234780    0.245339    0.331889    11.00000   -1.20000
H39B  2    0.271311    0.257828    0.356262    11.00000   -1.20000
AFIX   0
C38   1    0.281832    0.451418    0.334653    11.00000    0.09609    0.08411 =
         0.07854   -0.01317    0.03368   -0.01129
AFIX  23
H38A  2    0.286816    0.542086    0.345891    11.00000   -1.20000
H38B  2    0.317465    0.404963    0.333380    11.00000   -1.20000
AFIX   0

C43   1    0.329740    0.599415    0.405778    11.00000    0.10521    0.06698 =
         0.05914   -0.01157    0.03992   -0.00551
AFIX  23
H43A  2    0.343511    0.673998    0.418480    11.00000   -1.20000
H43B  2    0.305989    0.663295    0.394346    11.00000   -1.20000
AFIX   0

C23   1   -0.102501    0.368242    0.341841    11.00000    0.07936    0.08831 =
         0.09122    0.00855    0.03899    0.00728
AFIX  23
H23A  2   -0.072919    0.315056    0.351820    11.00000   -1.20000
H23B  2   -0.116071    0.289967    0.329589    11.00000   -1.20000
AFIX   0

C14   1    0.020253    0.415612    0.418879    11.00000    0.08544    0.09506 =
         0.14138   -0.03357    0.03778   -0.00371
AFIX  23
H14A  2    0.014482    0.326382    0.407435    11.00000   -1.20000
H14B  2    0.048132    0.378486    0.431229    11.00000   -1.20000
AFIX   0

C13   1   -0.029616    0.434581    0.429500    11.00000    0.08416    0.09390 =
         0.11896   -0.05238    0.03359   -0.01419
AFIX  23
H13A  2   -0.043719    0.325011    0.432191    11.00000   -1.20000
H13B  2   -0.056094    0.489952    0.418176    11.00000   -1.20000
AFIX   0
HKLF 4

REM  aj80_p21c_a.res in P2(1)/c
REM R1 =  0.0493 for   12004 Fo > 4sig(Fo)  and  0.1251 for all   22216 data
REM   1053 parameters refined using      0 restraints

END

WGHT      0.0257     47.8530

REM Highest difference peak  1.907,  deepest hole -1.615,  1-sigma level  0.194
Q1    1   0.2466  1.1488  0.2448  11.00000  0.05    1.91
;
_shelx_res_checksum              79486
_olex2_submission_original_sample_id AJ80
_olex2_submission_special_instructions 'No special instructions were received'
